# Supplementary material for: Identification of epigenetic factors regulating the mesenchyme to epithelium transition by RNA interference screening in breast cancer cells
Source: BMC Cancer. 2016 Aug 31;16(1):700. doi: 10.1186/s12885-016-2683-5 (PMC5006536; doi:10.1186/s12885-016-2683-5)
Supplement: Additional file 1: — Raw Data. An excel file containing 10 spreadsheets. Each spreadsheet has the name of the figure in which the data were used. (XLS 788 kb) [file 12885_2016_2683_MOESM1_ESM.xls]

## Sheet: FIG 3A
				GREJR plaque9 (plaques à 1µM préparées le 17 06 2013)
	1	2	3	4	5	6	7	8	9	10	11	12
A	IrrQ2	ZMYM1	DKFZP761I2123	RAI17	PIAS1	PIAS2	PIAS4	RNF138	RNF125	ZMYND11	SMYD4	Mock
B	mir200c	SMYD1	SMYD3	MCM10	ZRANB3	ACTR1B	ACTR3	ACTR2	ACTR1A	ACTA2	ACTG2	ZEB1
C	ZEB1	ACTC	ACTA1	LOC345651	C20orf134	MGC33407	ACTRT1	ARPM2	ARPM1	LOC653857	LOC81569	mir200c
D	Mock	ACTR10	ARP3BETA	ACTL7B	ACTL7A	LOC728378	POTE2	HIST1H2BK	HIST1H2AB	HIST1H2BJ	HIST1H2AM	IrrQ2
E	IrrQ2	LOC286436	H2AFB1	H2AFB2	HIST1H3D	HIST1H2BO	CENPA	HIST1H2BD	H4/o	HIST1H2BI	HIST1H3B	Mock
F	mir200c	H3F3B	HIST3H3	RP11-196G18.6	LOC440093	HIST2H3D	HIST3H2A	H2BFWT	HIST2H2AB	HIST1H2AC	HIST1H2BA	ZEB1
G	ZEB1	HIST1H2AH	HIST1H2AA	HIST1H4G	HIST1H2BN	HIST1H2AJ	HIST1H2BL	H2AFJ	HIST2H2AC	HIST2H2AA	AICDA	mir200c
H	Mock	CXXC6	FLJ20032	UHRF1	EHMT2	SET7	TDG	UNG	CDC25C	CDC25A	CDC25B	IrrQ2
						plaque 9.1
A	48346.3	71479.2	66226.5	60615.6	35162.3	98781.4	32311.8	46250.4	73066.9	74940.5	86287.8	67395.7
B	197443	52514.2	59787.3	109222	49758.6	55147.9	55650.2	48844.2	73065.2	80930.8	91071.4	93895.5
C	93312.2	72163.9	42111.5	69722.5	79052.6	51641.8	143315	68105.5	43258.4	77984.3	32060.8	213341
D	51321.4	74205.2	80686.7	53720.7	62796.1	48894.4	68871.5	63278	77420.6	63008.6	104728	62501.4
E	64242.9	49266.5	70849.8	71904.2	67697.7	177367	60252.7	60088	61711.9	65829	63426	62333.6
F	203304	67937.1	48357.7	54863.5	74194	56437.7	51966.5	73846.3	35553.7	51766.6	56001	94495.1
G	94287.8	119936	58780.3	46546.3	101182	40812.5	54316.1	68423.9	47368.9	57003	65099.1	213800
H	65420.9	53853.9	66485.1	95228.8	42079.5	58133.6	58761.9	45609	66946.5	59656.6	121712	67925.1
		Médiane
		62902.4
	1	2	3	4	5	6	7	8	9	10	11	12
A	-14556.1	8576.82	3324.13	-2286.74	-27740.1	35879	-30590.6	-16652	10164.6	12038.1	23385.4	4493.32
B	134540	-10388.2	-3115.02	46319.9	-13143.7	-7754.47	-7252.13	-14058.1	10162.8	18028.5	28169	30993.1
C	30409.8	9261.54	-20790.9	6820.15	16150.3	-11260.5	80412.5	5203.09	-19644	15081.9	-30841.6	150439
D	-11581	11302.8	17784.4	-9181.65	-106.236	-14008	5969.12	375.6	14518.3	106.237	41825.8	-401.003
E	1340.55	-13635.9	7947.39	9001.85	4795.33	114464	-2649.63	-2814.33	-1190.43	2926.66	523.621	-568.727
F	140402	5034.76	-14544.7	-8038.84	11291.6	-6464.71	-10935.9	10944	-27348.6	-11135.7	-6901.34	31592.7
G	31385.5	57033.7	-4122.09	-16356.1	38279.5	-22089.9	-8586.27	5521.53	-15533.5	-5899.36	2196.74	150898
H	2518.56	-9048.49	3582.73	32326.4	-20822.8	-4768.78	-4140.48	-17293.4	4044.11	-3245.75	58809.3	5022.75
	1	2	3	4	5	6	7	8	9	10	11	12
A	14556.1	8576.82	3324.13	2286.74	27740.1	35879	30590.6	16652	10164.6	12038.1	23385.4	4493.32
B	134540	10388.2	3115.02	46319.9	13143.7	7754.47	7252.13	14058.1	10162.8	18028.5	28169	30993.1
C	30409.8	9261.54	20790.9	6820.15	16150.3	11260.5	80412.5	5203.09	19644	15081.9	30841.6	150439
D	11581	11302.8	17784.4	9181.65	106.236	14008	5969.12	375.6	14518.3	106.237	41825.8	401.003
E	1340.55	13635.9	7947.39	9001.85	4795.33	114464	2649.63	2814.33	1190.43	2926.66	523.621	568.727
F	140402	5034.76	14544.7	8038.84	11291.6	6464.71	10935.9	10944	27348.6	11135.7	6901.34	31592.7
G	31385.5	57033.7	4122.09	16356.1	38279.5	22089.9	8586.27	5521.53	15533.5	5899.36	2196.74	150898
H	2518.56	9048.49	3582.73	32326.4	20822.8	4768.78	4140.48	17293.4	4044.11	3245.75	58809.3	5022.75
			MAD =	10662		3SD	47422.5
			SD =	15807.5		2SD	31615
						1SD	15807.5
						plaque 9.2
A	50880.5	79150	56775.4		36597.5	68073.3	31907.2	44093.9	68858.4	73853.5	68819.6	58219.6
B	175830	44508.6	41308	98716.3	37768.4	49735.8	48557.7	38893.9	62860.3	65945.9	81419.7	93050.8
C	69725.6	61068	36260.5	60277.8	80401.3	43491.2	108024	48914.1	40183.6	68205.2	32481.9	177775
D	44714.5	66897.1	58887.8	43112.4	53102.1	37525.1	47108.5	60058	61583.5	60869.5	93908.6	53862.2
E	47056.7	47217.6	56976.4	54833.7	60580.5	88550.2	45859.7	42862.3	61466.5	54692.4	56524.3	64504
F	145004	56432.3	46833.2	52434	61990.7	53684.7	48018.4	53450.7	38130.4	58608.5	52054.7	92244.2
G	84319.1	93831	48000.2	40980.1	77718.9	37288.4	46029	65826.1	39509	43845.4	53155.5	191722
H	60233.5	40735.8	43010.5	70850.8	30200.8	40646.9	54364.7	32850.2	47454.6	52660.4	108187	54725.2
		Médiane
		53155.5
	1	2	3	4	5	6	7	8	9	10	11	12
A	-2275.04	25994.5	3619.86		-16558.1	14917.7	-21248.3	-9061.68	15702.8	20698	15664	5064.01
B	122674	-8646.9	-11847.6	45560.8	-15387.2	-3419.72	-4597.89	-14261.6	9704.78	12790.4	28264.1	39895.3
C	16570.1	7912.49	-16895.1	7122.26	27245.8	-9664.37	54868.8	-4241.4	-12971.9	15049.6	-20673.7	124619
D	-8441.08	13741.5	5732.23	-10043.2	-53.4739	-15630.4	-6047.09	6902.46	8427.96	7713.94	40753.1	706.622
E	-6098.83	-5937.96	3820.86	1678.17	7425	35394.6	-7295.83	-10293.3	8310.96	1536.86	3368.74	11348.5
F	91848.4	3276.79	-6322.31	-721.516	8835.18	529.12	-5137.17	295.151	-15025.1	5452.91	-1100.89	39088.6
G	31163.6	40675.5	-5155.36	-12175.4	24563.4	-15867.2	-7126.5	12670.6	-13646.6	-9310.17	-9.89345e-05	138567
H	7077.98	-12419.8	-10145.1	17695.2	-22954.7	-12508.7	1209.2	-20305.3	-5700.92	-495.18	55031.1	1569.62
	1	2	3	4	5	6	7	8	9	10	11	12
A	2275.04	25994.5	3619.86		16558.1	14917.7	21248.3	9061.68	15702.8	20698	15664	5064.01
B	122674	8646.9	11847.6	45560.8	15387.2	3419.72	4597.89	14261.6	9704.78	12790.4	28264.1	39895.3
C	16570.1	7912.49	16895.1	7122.26	27245.8	9664.37	54868.8	4241.4	12971.9	15049.6	20673.7	124619
D	8441.08	13741.5	5732.23	10043.2	53.4739	15630.4	6047.09	6902.46	8427.96	7713.94	40753.1	706.622
E	6098.83	5937.96	3820.86	1678.17	7425	35394.6	7295.83	10293.3	8310.96	1536.86	3368.74	11348.5
F	91848.4	3276.79	6322.31	721.516	8835.18	529.12	5137.17	295.151	15025.1	5452.91	1100.89	39088.6
G	31163.6	40675.5	5155.36	12175.4	24563.4	15867.2	7126.5	12670.6	13646.6	9310.17	9.89345e-05	138567
H	7077.98	12419.8	10145.1	17695.2	22954.7	12508.7	1209.2	20305.3	5700.92	495.18	55031.1	1569.62
			MAD =	9704.78		3SD	43164.9
			SD =	14388.3		2SD	28776.6
						1SD	14388.3
		Plate 1				Plate 2
									Moyenne	SD
siControl	14556.1	1340.55	401.003	5022.75	2275.04	6098.83	706.622	1569.62	3996.31	4730.39
siZEB1	30409.8	31385.5	30993.1	31592.7	16570.1	31163.6	39895.3	39088.6	31387.3	7095.77
siG9a	20822.8				22954.7				21888.8	1507.45
siPIAS1	27740.1				16558.1				22149.1	7906.85
siPIAS4	30590.6				21248.3				25919.5	6606.02
	Moyenne	SD			Moyenne	SD	Normalisation moyenne	normalisation ET
siCtrl	3996.31	4730.39		siCtrl	3996.31	4730.39	1	1.18369
siZEB1	31387.3	7095.77		siZEB1	31387.3	7095.77	7.8541	1.77559
siG9a	21888.8	1507.45		siG9a	21888.8	1507.45	5.47726	0.377211
siPIAS4	25919.5	6606.02		siPIAS4	25919.5	6606.02	6.48586	1.65303
siPIAS1	22149.1	7906.85
			Moyenne			Plate 1	Plate 2	Moyenne	Normalisation/siCtrl
3SD	47422.5	43164.9	45293.7		3MAD			30550.2	7.64462
2SD	31615	28776.6	30195.8		2MAD			20366.8	5.09641
1SD	15807.5	14388.3	15097.9		1MAD	10662	9704.78	10183.4	2.54821
				Moyenne	SD		Plate 1	Plate 2	Moyenne
			siCtrl	3996.31	4730.39	3MAD			30550.2
			siZEB1	31387.3	7095.77	2MAD			20366.8
			siG9a	21888.8	1507.45	1MAD	10662	9704.78	10183.4
									Moyenne	SD			Plate 1	Plate 2	Moyenne
siControl	14556.1	1340.55	401.003	5022.75	2275.04	6098.83	706.622	1569.62	3261.36	2160.91		3MAD			30550.2
siZEB1	30409.8	31385.5	30993.1	31592.7	16570.1	31163.6	39895.3	39088.6	31387.3	7095.77		2MAD			20366.8
mir200c	134540	140402	150439	150898	122674	91848.4	124619	138567	131748	19162.4		1MAD	10662	9704.78	10183.4

## Sheet:  FIG 3A bis
				GREJR plaque7 (plaques à 1µM préparées le 01 07 2013)
	1	2	3	4	5	6	7	8	9	10	11	12							Mean	SD
A	IrrQ2	RAD54B	ERCC6	LOC375748	CHD1L	RAD54L	SRISNF2L	TTF2	FLJ33167	MBD4	WHSC1	Mock		Mock	2416.17	1944.31	332.568	2874.16	1891.8	1106.64
B	mir200c	MLR1	IKBKAP	FLJ23469	CGI-111	JMJD3	HR	JMJD1C	PTDSR	HSPBAP1	JMJD4	ZEB1		siControl	2430.5	4859.12	4575.58	6504.96	4592.54	1673.63
C	ZEB1	JARID2	HDCMA18P	LOC123169	OFD1	C20ORF11	VPRBP	PAFAH1B1	TBL1Y	MBD6	MBD5	mir200c		ZEB1	15280.1	10448.8	15297.1	9619.09	12661.3	3052.62
D	Mock	MBTD1	MCM5	MCM6	MCMDC1	MCM8	MCM3	MCM4	MCM2	MCM7	SMAD7	IrrQ2		mir-200c	111090	120974	135222	152088	129843	17833.5
E	IrrQ2	SMAD9	SMAD6	SMAD4	SMAD2	SMAD5	MSH3	BDP1	TTF1	SNAPC4	CRAMP1L	Mock
F	mir200c	CDC5L	DMTF1	DNAJC1	ZRF1	MYSM1	TERF2	MGC21874	ZZZ3	PBEF1	PP3856	ZEB1
G	ZEB1	NPM3	NUP50	ORC2L	ORC6L	PD2	FLJ20203	ELP4	PHF20L1	PHF1	PHF14	mir200c
H	Mock	MLLT10	MLLT6	PHF19	PHF17	PHF13	PHF10	ING5	PHF16	DPF1	INTS12	IrrQ2
						plaque 7.1
A	7048.13	8868.5	23398.6	8239.64	3846.49	12630.2	8807.91	3409.2	28727.7	8276.44	14463.3	10660.2
B	106742	24060.1	9060.91	14627.7	14784.9	8930.87	36611.8	10597.3	16428.9	8551.3	17578.6	20704
C	18014.6	22953.6	10756.2	9552.85	10637.1	11629.6	17199.2	10750.2	25796.9	14269.9	13503.9	129578
D	6648.97	9385.69	18286.3	9070.59	13482.1	12916	35758.2	27022.1	27188.3	34522.3	9279.94	7826.72
E	6511.8	6787.69	6605.54	18535.6	15880.7	51773	22658.1	22046.8	19432.8	43120.9	9986.56	9923.31
F	117482	38796.2	18674.4	11016.2	17443	9506.27	11830.1	47991.9	6174.72	13355.1	6638.53	18302.5
G	20175.5	23441.1	9045.85	11684.8	15738.2	5901.88	14630.4	29309.9	10716.7	9546.42	9101.05	118062
H	10964.5	11152.5	14067.9	27944.6	11982.1	11606.8	20332.8	13842.1	9318.11	28984.5	7092.52	10586.9
		Médiane
		13418.6
	1	2	3	4	5	6	7	8	9	10	11	12
A	-6370.47	-4550.1	9980.04	-5178.96	-9572.11	-788.435	-4610.69	-10009.4	15309.1	-5142.16	1044.68	-2758.36
B	93323.8	10641.5	-4357.69	1209.09	1366.27	-4487.73	23193.2	-2821.27	3010.31	-4867.3	4160.01	7285.42
C	4595.96	9535	-2662.41	-3865.75	-2781.54	-1789.04	3780.6	-2668.39	12378.3	851.331	85.3116	116159
D	-6769.63	-4032.91	4867.69	-4348.01	63.5146	-502.557	22339.6	13603.5	13769.7	21103.7	-4138.66	-5591.88
E	-6906.8	-6630.91	-6813.06	5117.05	2462.06	38354.4	9239.47	8628.21	6014.21	29702.3	-3432.04	-3495.29
F	104064	25377.6	5255.8	-2402.41	4024.36	-3912.33	-1588.55	34573.3	-7243.88	-63.5045	-6780.07	4883.93
G	6756.95	10022.5	-4372.75	-1733.8	2319.59	-7516.72	1211.78	15891.3	-2701.88	-3872.18	-4317.55	104643
H	-2454.14	-2266.05	649.253	14526	-1436.47	-1811.77	6914.24	423.489	-4100.49	15565.9	-6326.08	-2831.71
	1	2	3	4	5	6	7	8	9	10	11	12
A	6370.47	4550.1	9980.04	5178.96	9572.11	788.435	4610.69	10009.4	15309.1	5142.16	1044.68	2758.36
B	93323.8	10641.5	4357.69	1209.09	1366.27	4487.73	23193.2	2821.27	3010.31	4867.3	4160.01	7285.42
C	4595.96	9535	2662.41	3865.75	2781.54	1789.04	3780.6	2668.39	12378.3	851.331	85.3116	116159
D	6769.63	4032.91	4867.69	4348.01	63.5146	502.557	22339.6	13603.5	13769.7	21103.7	4138.66	5591.88
E	6906.8	6630.91	6813.06	5117.05	2462.06	38354.4	9239.47	8628.21	6014.21	29702.3	3432.04	3495.29
F	104064	25377.6	5255.8	2402.41	4024.36	3912.33	1588.55	34573.3	7243.88	63.5045	6780.07	4883.93
G	6756.95	10022.5	4372.75	1733.8	2319.59	7516.72	1211.78	15891.3	2701.88	3872.18	4317.55	104643
H	2454.14	2266.05	649.253	14526	1436.47	1811.77	6914.24	423.489	4100.49	15565.9	6326.08	2831.71
			MAD =	4365.22		3SD	19415.4
			SD =	6471.85		2SD	12943.6
						1SD	6471.8
						plaque 7.2
A	15539	15887.6	28988.5	12715.2	7699.88	19994.5	13463.3	4547.99	26846.7	15542.7	23830.9	18302.1
B	129060	34473.6	13008.4	10662.1	17994.7	13099.2	51079	14409.4	17658	18512.9	28149.6	33266.6
C	33249.6	21584.4	13028.9	11542.3	13542.2	11063.1	12364.7	19205	30103.1	19948.3	30478.9	153191
D	15553.3	13691.6	35966.5	13690.6	23083.7	26793.4	28790.1	25067.4	30341.9	46927.4	14901.1	13393.9
E	13110.4	9239.6	12435.6	17742	23009.6	91771.5	27637	23253.9	17978.7	41691.8	13974.3	15095.3
F	138943	31779.8	17743.2	17711	20220.7	15963.1	20302.9	69724.8	14761	17421.2	14270.7	27588.6
G	28418.3	25989.7	17486.9	13382.3	19881.6	6812.59	27646.9	54000.3	13802.2	19100.5	13709.7	170057
H	16025.2	14975.8	1492	38411.7	17960.3	16908	23466.7	19977.8	10084	28722.8	16256	24474.5
		Médiane
		17969.5
	1	2	3	4	5	6	7	8	9	10	11	12
A	-2430.5	-2081.86	11019	-5254.27	-10269.6	2024.99	-4506.19	-13421.5	8877.15	-2426.77	5861.38	332.568
B	111090	16504.1	-4961.1	-7307.43	25.2279	-4870.28	33109.5	-3560.09	-311.5	543.354	10180.1	15297.1
C	15280.1	3614.92	-4940.58	-6427.22	-4427.29	-6906.45	-5604.84	1235.55	12133.6	1978.78	12509.4	135222
D	-2416.17	-4277.85	17997	-4278.9	5114.19	8823.85	10820.6	7097.91	12372.4	28957.9	-3068.4	-4575.58
E	-4859.12	-8729.9	-5533.9	-227.521	5040.14	73802	9667.46	5284.37	9.24757	23722.3	-3995.21	-2874.16
F	120974	13810.3	-226.285	-258.512	2251.22	-2006.42	2333.39	51755.3	-3208.5	-548.285	-3698.81	9619.09
G	10448.8	8020.16	-482.61	-4587.15	1912.08	-11156.9	9677.43	36030.8	-4167.26	1131	-4259.78	152088
H	-1944.31	-2993.73	-16477.5	20442.2	-9.18668	-1061.5	5497.21	2008.26	-7885.55	10753.3	-1713.51	6504.96
	1	2	3	4	5	6	7	8	9	10	11	12
A	2430.5	2081.86	11019	5254.27	10269.6	2024.99	4506.19	13421.5	8877.15	2426.77	5861.38	332.568
B	111090	16504.1	4961.1	7307.43	25.2279	4870.28	33109.5	3560.09	311.5	543.354	10180.1	15297.1
C	15280.1	3614.92	4940.58	6427.22	4427.29	6906.45	5604.84	1235.55	12133.6	1978.78	12509.4	135222
D	2416.17	4277.85	17997	4278.9	5114.19	8823.85	10820.6	7097.91	12372.4	28957.9	3068.4	4575.58
E	4859.12	8729.9	5533.9	227.521	5040.14	73802	9667.46	5284.37	9.24757	23722.3	3995.21	2874.16
F	120974	13810.3	226.285	258.512	2251.22	2006.42	2333.39	51755.3	3208.5	548.285	3698.81	9619.09
G	10448.8	8020.16	482.61	4587.15	1912.08	11156.9	9677.43	36030.8	4167.26	1131	4259.78	152088
H	1944.31	2993.73	16477.5	20442.2	9.18668	1061.5	5497.21	2008.26	7885.55	10753.3	1713.51	6504.96
			MAD =	5000.62		3SD	22241.7
			SD =	7413.89		2SD	14827.8
						1SD	7413.9
	1	2	3	4	5	6	7	8	9	10	11	12
A	-6370.47	-4550.1	9980.04	-5178.96	-9572.11	-788.435	-4610.69	-10009.4	15309.1	-5142.16	1044.68	-2758.36
B	93323.8	10641.5	-4357.69	1209.09	1366.27	-4487.73	23193.2	-2821.27	3010.31	-4867.3	4160.01	7285.42
C	4595.96	9535	-2662.41	-3865.75	-2781.54	-1789.04	3780.6	-2668.39	12378.3	851.331	85.3116	116159
D	-6769.63	-4032.91	4867.69	-4348.01	63.5146	-502.557	22339.6	13603.5	13769.7	21103.7	-4138.66	-5591.88
E	-6906.8	-6630.91	-6813.06	5117.05	2462.06	38354.4	9239.47	8628.21	6014.21	29702.3	-3432.04	-3495.29
F	104064	25377.6	5255.8	-2402.41	4024.36	-3912.33	-1588.55	34573.3	-7243.88	-63.5045	-6780.07	4883.93
G	6756.95	10022.5	-4372.75	-1733.8	2319.59	-7516.72	1211.78	15891.3	-2701.88	-3872.18	-4317.55	104643
H	-2454.14	-2266.05	649.253	14526	-1436.47	-1811.77	6914.24	423.489	-4100.49	15565.9	-6326.08	-2831.71
			MAD =	4365.22		3SD	19415.4
			SD =	6471.85		2SD	12943.6
						1SD	6471.8
	1	2	3	4	5	6	7	8	9	10	11	12
A	-2430.5	-2081.86	11019	-5254.27	-10269.6	2024.99	-4506.19	-13421.5	8877.15	-2426.77	5861.38	332.568
B	111090	16504.1	-4961.1	-7307.43	25.2279	-4870.28	33109.5	-3560.09	-311.5	543.354	10180.1	15297.1
C	15280.1	3614.92	-4940.58	-6427.22	-4427.29	-6906.45	-5604.84	1235.55	12133.6	1978.78	12509.4	135222
D	-2416.17	-4277.85	17997	-4278.9	5114.19	8823.85	10820.6	7097.91	12372.4	28957.9	-3068.4	-4575.58
E	-4859.12	-8729.9	-5533.9	-227.521	5040.14	73802	9667.46	5284.37	9.24757	23722.3	-3995.21	-2874.16
F	120974	13810.3	-226.285	-258.512	2251.22	-2006.42	2333.39	51755.3	-3208.5	-548.285	-3698.81	9619.09
G	10448.8	8020.16	-482.61	-4587.15	1912.08	-11156.9	9677.43	36030.8	-4167.26	1131	-4259.78	152088
H	-1944.31	-2993.73	-16477.5	20442.2	-9.18668	-1061.5	5497.21	2008.26	-7885.55	10753.3	-1713.51	6504.96
			MAD =	5000.62		3SD	22241.7
			SD =	7413.89		2SD	14827.8
						1SD	7413.9
		Plate 1			Plate 2
									Moyenne	SD
siControl	6370.47	6906.8	5591.88	2831.71	2430.5	4859.12	4575.58	6504.96	5008.88	1674.71
siZEB1	4595.96	6756.95	7285.42	4883.93	15280.1	10448.8	15297.1	9619.09	9270.92	4230.78
siSMAD5	38354.4				73802				56078.2	25065.3
	Moyenne	SD			Moyenne	SD	Normalisation moyenne	normalisation ET				Moyenne	SD	Normalisation moyenne	normalisation ET
siCtrl	5008.88	1674.71		siCtrl	5008.88	1674.71	0.999996	0.334346			siCtrl	5008.88	1674.71	0.999996	0.334346
siZEB1	9270.92	4230.78		siZEB1	9270.92	4230.78	1.85089	0.844653			siSMAD5	56078.2	25065.3	11.1957	5.00415
siSMAD5	56078.2	25065.3		siSMAD5	56078.2	25065.3	11.1957	5.00415
						Plate 1	Plate 2	Moyenne	Normalisation/siCtrl
					3MAD	13095.7	15001.9	14048.7	3.51543
					2MAD	8730.44	10001.2	9365.8	2.34362
					1MAD	4365.22	5000.62	4682.92	0.934919
	Moyenne	SD			Plate 1	Plate 2	Moyenne
siCtrl	5008.88	1674.71		3MAD	13095.7	15001.9	14048.7
siZEB1	9270.92	4230.78		2MAD	8730.44	10001.2	9365.8
siSMAD5	56078.2	25065.3		1MAD	4365.22	5000.62	4682.92

## Sheet: FIG 3A ter
				GREJR plaque3 (plaques à 1µM préparées le 12 04 2013)
	1	2	3	4	5	6	7	8	9	10	11	12
A	IrrQ2	HSPA4	GTF2H1	ZNF516	RBPSUH	TCF8	SMARCD3	ARID4B	HIST1H2BB	SIN3A	VDR	Mock
B	mir200c	CBX8	SSRP1	DHX9	CHEK2	MEN1	RCOR1	CDYL	U5116KD	LOC84661	ERCC3	ZEB1
C	ZEB1	PRO2730	CECR2	TAF6	RAN	NCOR1	PHF21A	SKI	EED	RCOR3	SMC2L1	mir200c
D	Mock	MSH2	H2AFY	GTF2I	TCF3	HMG20B	C10ORF9	MYC	ATR	ARID4A	SCMH1	IrrQ2
E	IrrQ2	ZBTB33	STAF42	AEBP2	PARP1	NCOR2	POLE3	TAF7	SF3B3	MSL3L1	MAD	Mock
F	mir200c	PRKDC	THRAP1	SP1	TBL1XR1	GTF2H3	ST13	KIF4A	PCNA	MLR2	KIAA0182	ZEB1
G	ZEB1	H2AFY2	DNTT	GTF2F1	TAF12	RAD21	TAF10	MBD1	MECP2	CRSP3	HSPA5	mir200c
H	Mock	BAPX1	LOC284058	TUBB	SAP30	CTBP1	SPI1	TAF5L	GTF2E1	SAP18	SCYL1	IrrQ2
						plaque 3.1
A	50696.8	77633.3	67839.2	62088.6	54771.1	142454	109269	77107.6	93804.3	110178	83433.2	47648.6
B	380573	69318.1	125644	90704.6	69595.7	91180.9	100512	89549.4	70398.1	66357.8	49822.8	107607
C	117684	120502	64563.8	72366	104009	69226.7	99939.9	93381.2	95705.6	74266.1	134624	413387
D	45758.8	101922	49967.5	129097	63544.3	73116.4	60896.5	99408.4	68388.7	57014	45640.4	45940.1
E	47388.9	103467	50534.7	61696.6	49063	77740.8	59255	58787.4	119748	73636.7	71740.3	45324.8
F	386128	235493	54020.5	198222	50645.3	63660.7	78719.4	61417.2	161517	64623.9	91921	123646
G	113758	106351	52458.9	81419.8	70321.1	163412	55014.4	57894.9	89902.7	72903.4	143279	433143
H	56367.5	110462	131349	79438.4	75849.6	75572.3	75915	103492	61674.9	124112	106211	68577.3
		Médiane
		76511.3
	1	2	3	4	5	6	7	8	9	10	11	12
A	-25814.5	1121.97	-8672.13	-14422.7	-21740.1	65942.9	32757.2	596.3	17293	33666.7	6921.94	-28862.7
B	304062	-7193.23	49132.3	14193.3	-6915.63	14669.6	24001.2	13038.2	-6113.24	-10153.4	-26688.5	31096.1
C	41172.7	43991	-11947.5	-4145.29	27497.4	-7284.6	23428.7	16869.9	19194.3	-2245.22	58112.5	336876
D	-30752.5	25410.3	-26543.8	52585.5	-12966.9	-3394.92	-15614.8	22897.1	-8122.63	-19497.2	-30870.8	-30571.2
E	-29122.4	26955.9	-25976.6	-14814.7	-27448.3	1229.48	-17256.3	-17723.9	43236.5	-2874.59	-4770.96	-31186.5
F	309617	158982	-22490.8	121711	-25866	-12850.6	2208.16	-15094.1	85005.9	-11887.4	15409.7	47135
G	37246.7	29839.9	-24052.4	4908.55	-6190.19	86900.5	-21496.9	-18616.4	13391.4	-3607.86	66768	356632
H	-20143.8	33951	54838.1	2927.16	-661.71	-939.02	-596.3	26980.3	-14836.4	47600.3	29699.7	-7933.97
	1	2	3	4	5	6	7	8	9	10	11	12
A	25814.5	1121.97	8672.13	14422.7	21740.2	65942.9	32757.2	596.3	17293	33666.7	6921.94	28862.7
B	304062	7193.23	49132.3	14193.3	6915.63	14669.6	24001.2	13038.1	6113.24	10153.5	26688.5	31096.1
C	41172.7	43991	11947.5	4145.29	27497.4	7284.6	23428.7	16869.9	19194.3	2245.22	58112.5	336876
D	30752.5	25410.3	26543.8	52585.5	12966.9	3394.92	15614.8	22897.1	8122.63	19497.2	30870.8	30571.2
E	29122.4	26955.9	25976.6	14814.7	27448.3	1229.48	17256.3	17723.9	43236.5	2874.59	4770.96	31186.5
F	309617	158982	22490.8	121711	25866	12850.6	2208.16	15094.1	85005.9	11887.4	15409.7	47135
G	37246.7	29839.9	24052.4	4908.55	6190.19	86900.5	21496.9	18616.4	13391.4	3607.86	66768	356632
H	20143.8	33951	54838.1	2927.16	661.71	939.02	596.3	26980.3	14836.4	47600.3	29699.7	7933.97
			MAD =	17274.7		3SD	76834.5
			SD =	25611.5		2SD	51223
						1SD	25611.5
						plaque 3.2
A	22339	31603.1	27061.3	28431.9	22182.5	68736.6	50712.5	36612.9	37322.4	55544.6	38664.7	23077.3
B	150654	30397	56365.6	31245.2	32843	46895.4	52670.6	29688.8	46928.8	43865.3	21181.9	54744.2
C	48669.1	58264.1	29017.9	30339.3	72004.5	38209.9	45811.4	37246.5	46588.3	30261.5	47830.1	175236
D	15019.2	36760.9	26420	46690.4	20913.1	33788.6	25061.2	57560.8	22636.3	25837.3	24848.8	27615.1
E	21202	42396	22564.3	30181.5	21583.1	40741.1	22451.4	22889.7	43183.9	39540.5	27277	21625.4
F	147086	76122.1	20983.3	83755.9	15511.2	31365.2	26933.4	21551.8	76270	19985.7	39642.1	49169.2
G	56325.4	46333.3	21012	41073.9	23649.5	62799.5	26136.1	27745.7	32733.8	30347.4	79211.9	142494
H	19032.3	54054.8	46521.9	32640	30339.9	32702.1	36484.8	42976.8	25446.7	75186.9	31697.8	26218.3
		Médiane
		32788.4
	1	2	3	4	5	6	7	8	9	10	11	12
A	-10449.4	-1185.33	-5727.09	-4356.5	-10605.9	35948.2	17924.1	3824.56	4533.97	22756.2	5876.28	-9711.12
B	117866	-2391.4	23577.3	-1543.16	54.585	14107	19882.2	-3099.56	14140.4	11076.9	-11606.5	21955.8
C	15880.7	25475.8	-3770.51	-2449.06	39216.1	5421.53	13023	4458.11	13799.9	-2526.84	15041.7	142448
D	-17769.2	3972.56	-6368.35	13902	-11875.3	1000.19	-7727.2	24772.4	-10152.1	-6951.06	-7939.6	-5173.3
E	-11586.4	9607.62	-10224.1	-2606.9	-11205.3	7952.72	-10337	-9898.66	10395.5	6752.08	-5511.36	-11163
F	114298	43333.7	-11805.1	50967.5	-17277.2	-1423.24	-5855.02	-11236.6	43481.6	-12802.7	6853.71	16380.9
G	23537.1	13544.9	-11776.4	8285.5	-9138.93	30011.1	-6652.25	-5042.68	-54.585	-2441	46423.5	109706
H	-13756	21266.4	13733.6	-148.335	-2448.51	-86.315	3696.42	10188.5	-7341.73	42398.5	-1090.57	-6570.06
	1	2	3	4	5	6	7	8	9	10	11	12
A	10449.4	1185.33	5727.09	4356.49	10605.9	35948.2	17924.1	3824.56	4533.97	22756.2	5876.28	9711.11
B	117866	2391.39	23577.3	1543.15	54.585	14107	19882.2	3099.55	14140.4	11076.9	11606.5	21955.8
C	15880.7	25475.8	3770.51	2449.05	39216.1	5421.53	13023	4458.11	13799.9	2526.84	15041.7	142448
D	17769.2	3972.56	6368.35	13902	11875.3	1000.2	7727.19	24772.4	10152.1	6951.06	7939.6	5173.3
E	11586.4	9607.62	10224.1	2606.89	11205.3	7952.72	10337	9898.66	10395.5	6752.08	5511.35	11163
F	114298	43333.7	11805.1	50967.5	17277.2	1423.23	5855.02	11236.6	43481.6	12802.7	6853.71	16380.9
G	23537.1	13544.9	11776.4	8285.5	9138.92	30011.1	6652.24	5042.68	54.585	2440.99	46423.5	109706
H	13756	21266.4	13733.6	148.335	2448.51	86.315	3696.42	10188.5	7341.73	42398.5	1090.57	6570.06
			MAD =	9373.27		3SD	41690.7
			SD =	13896.9		2SD	27793.8
						1SD	13896.9
		Plate 1				Plate 2
					Moyenne	SD					Moyenne	SD
siControl	25814.5	29122.4	30571.2	7933.97	23360.5	10475.3	10449.4	11586.4	5173.3	6570.06	8444.77	3060.78
siZEB1	41172.7	37246.7	31096.1	47135	39162.6	6741.39	15880.7	23537.1	21955.8	16380.9	19438.6	3879.08
siSMARCD3	32757.2						17924.1
siTCF8	65942.9						35948.2
siSIN3A	33666.7						22756.2				28211.5	7714.9
	Moyenne	SD
siControl	8444.77	3060.78
siZEB1	19438.6	3879.08
siSMARCD3	17924.1
siTCF8	35948.2
siSIN3A	28211.5	7714.9
	Plaque 1	Plaque 2	Moyenne
3SD	76834.5	41690.7
2SD	51223	27793.8
1SD	25611.5	13896.9
	Moyenne	SD
siControl	8444.77	3060.78
siZEB1	19438.6	3879.08
siSIN3A	28211.5	7714.9
		Plate 1								Plate 2
					Moyenne	SD	Valeur normalisée						Moyenne	SD	Valeur normalisée	ET normalisé
siControl	25814.5	29122.4	30571.2	7933.97	23360.5	10475.3	1	0.448418	10449.4	11586.4	5173.3	6570.06	8444.77	3060.78	0.999997	0.362446
siZEB1	41172.7	37246.7	31096.1	47135	39162.6	6741.39	1.67645	0.288581	15880.7	23537.1	21955.8	16380.9	19438.6	3879.08	2.30184	0.459346
siSMARCD3	32757.2				32757.2		1.40225		17924.1				17924.1		2.1225
siTCF8	65942.9				65942.9		2.82284		35948.2				35948.2		4.25684
siSIN3A	33666.7						1.44118		22756.2						2.6947
	Moyenne	SD
siCtrl	8444.77	3060.78
siZEB1	19438.6	3879.08
siSMARCD3	17924.1
siTCF8	35948.2
siSIN3A	28211.5	7714.9
	Plaque 1	Plaque 2	Moyenne
3SD	76834.5	41690.7
2SD	51223	27793.8
1SD	25611.5	13896.9
					Plaque 1								Plaque 2
					Moyenne	SD							Moyenne	SD
				siCtrl	23360.5	10475.3						siCtrl	8444.77	3060.78
				siZEB1	39162.6	6741.39						siZEB1	19438.6	3879.08		Plaque 2
				siSMARCD3	32757.2		3MAD	51824				siSMARCD3	17924.1		3MAD	28119.8
				siTCF8	65942.9		2MAD	34549.3				siTCF8	35948.2		2MAD	18746.5
				siSIN3A			1MAD	17274.7				siSIN3A			1MAD	9373.27

## Sheet: FIG 4A
				GREJR plaque4 (plaques à 1µM préparées le 12 04 2013)
	1	2	3	4	5	6	7	8	9	10	11	12
A	IrrQ2	CBX4	RNF2	EIF3S6IP	NCOA6	CALR	TRIM28	STAT6	KIF11	SCA7	OGT	Mock
B	mir200c	XRCC5	GPS2	TRIM33	TAF13	TNRC11	PCSK4	MAPK1	HIPK2	TADA3L	SMC4L1	ZEB1
C	ZEB1	ASH2L	MLLT1	HCFC1	ADAR	ING1L	PHF21B	CDK2AP1	PADI4	ASH1L	EHMT2	mir200c
D	Mock	PRDM2	HRMT1L6	SET8	JMJD2C	CHD1	RING1	SIRT3	GTF3C4	SMYD2	SUV420H1	IrrQ2
E	IrrQ2	TFPT	RNF40	SIRT6	SUV39H1	DOT1L	HRMT1L2	UBE2E1	FBXL10	MYST2	JARID1B	Mock
F	mir200c	HAT1	JARID1C	RING1	JMJD1B	SIRT4	JARID1A	SUV420H2	SIRT7	SIRT5	HYPB	ZEB1
G	ZEB1	CSNK2A1	GSG2	JMJD2D	RPS6KA4	HIST2H2BE	SETDB2	MLL5	FBXL11	RNF20	AURKB	mir200c
H	Mock	JMJD2B	JARID1D	GCN5L2	SMARCC2	RBBP4	TRRAP	BAF53A	EHMT1	ARID1A	INOC1	IrrQ2
	CDH1/nb cell					plaque 4.1
A	39776.3	36683.9	40495.5	47632.4	57185.1	46055.5	30357.1	77513.9	167182	51782.8	64763.3	50060.7
B	248217	26446.1	38255.8	49753.9	36820.7	39335.4	50411.9	114457	32750.2	27176.1	94777.3	64637.2
C	78355.8	47819.3	36871.6	38828.7	45470.6	62250.1	30593	52225.4	72322.2	81954.1	45606.6	253903
D	35092.7	56303.6	41625.2	144624	40206.2	56543.6	96583.6	54713.4	47676.4	29117.6	69681.7	44350.3
E	38808.2	39429.2	111943	87296.8	51263	45749.1	85673.8	46236.7	53128.9	62160	55384.4	40517.9
F	213421	48727	74981.8	70964.5	115487	29841.7	49390.5	49363.4	35826.8	49565.6	39792.7	70120.7
G	79443.7	37703.6	59851.4	46679.9	104919	71812.5	124174	28416.8	35149.9	105164	58701.1	213324
H	41020.7	94448.9	85808.5	71763.7	62094.9	32707	51442.4	76831.7	41318.5	69330.8	58119.1	38779.3
		Médiane
		51352.7
	1	2	3	4	5	6	7	8	9	10	11	12
A	-11576.4	-14668.8	-10857.2	-3720.27	5832.41	-5297.19	-20995.6	26161.2	115829	430.13	13410.6	-1292
B	196864	-24906.6	-13096.9	-1598.77	-14532	-12017.3	-940.74	63104.7	-18602.5	-24176.6	43424.6	13284.5
C	27003.1	-3533.43	-14481.1	-12524	-5882.11	10897.4	-20759.7	872.68	20969.5	30601.4	-5746.11	202550
D	-16260	4950.94	-9727.5	93270.8	-11146.4	5190.95	45230.9	3360.7	-3676.33	-22235.1	18329	-7002.38
E	-12544.5	-11923.5	60590.1	35944.1	-89.7	-5603.64	34321.1	-5116.03	1776.21	10807.3	4031.73	-10834.8
F	162068	-2625.65	23629.1	19611.8	64134.2	-21511	-1962.21	-1989.26	-15525.9	-1787.1	-11560	18768
G	28091	-13649.1	8498.69	-4672.74	53566.4	20459.8	72821.7	-22935.9	-16202.8	53811.2	7348.41	161972
H	-10332	43096.2	34455.8	20411	10742.2	-18645.7	89.7	25479	-10034.2	17978.1	6766.37	-12573.4
	1	2	3	4	5	6	7	8	9	10	11	12
A	11576.4	14668.8	10857.2	3720.27	5832.41	5297.19	20995.6	26161.2	115829	430.13	13410.6	1292
B	196864	24906.6	13096.9	1598.77	14532	12017.3	940.74	63104.7	18602.5	24176.6	43424.6	13284.5
C	27003.1	3533.43	14481.1	12524	5882.11	10897.4	20759.7	872.68	20969.5	30601.4	5746.11	202550
D	16260	4950.94	9727.5	93270.8	11146.4	5190.95	45230.9	3360.7	3676.33	22235.1	18329	7002.38
E	12544.5	11923.5	60590.1	35944.1	89.7	5603.64	34321.1	5116.03	1776.21	10807.3	4031.73	10834.8
F	162068	2625.65	23629.2	19611.8	64134.2	21511	1962.21	1989.26	15525.9	1787.1	11560	18768
G	28091	13649.1	8498.69	4672.74	53566.4	20459.8	72821.7	22935.9	16202.8	53811.2	7348.41	161972
H	10332	43096.2	34455.8	20411	10742.2	18645.7	89.7	25479	10034.2	17978.1	6766.37	12573.4
			MAD =	13253.7		3SD	58949.9
			SD =	19650		2SD	39300
						1SD	19650
	CDH1/nb cell					plaque 4.2
A	23263	28612.7	20981.6	26335.8	49290.4	32567.3	19465.3	46662.8	148440	28297	38254.9	28198.4
B	139654	15309.8	19808.5	25256.2	17542.2	26220.7	27977	78624.1	20442.4	14194.4	73267.7	50300.3
C	36099	30975.9	28716.5	29887.7	41648.3	68175.4	38768.7	54594.7	49516.8	43173.4	37379.6	134913
D	16330.8	42999.8	24180.8	131861	32762.3	33026.9	55122.1	32078	35061.2	23879.4	45439.1	21977
E	17525.9	31408.5	90549.9	53309.4	41813	40254.1	77304.6	48301.3	72127.5	35364	31261	25618.8
F	119299	22993.2	42222.7	43902.3	53674.7	14338.9	37251	45996.2	20253.5	27473.6	26901.3	48102.2
G	56258.8	27677.3	36312.7	30681.7	96094.6	47682.8	56043.5	18702.6	26234.9	73948.1	35896.5	134007
H	19294	52265.5	70369	40431.6	49209.4	41820.3	55007.7	57693.4	28680.5	48773.7	45853.8	22575.5
		Médiane
		37817.2
	1	2	3	4	5	6	7	8	9	10	11	12
A	-14554.3	-9204.58	-16835.6	-11481.5	11473.1	-5249.96	-18351.9	8845.58	110623	-9520.25	437.615	-9618.86
B	101837	-22507.4	-18008.7	-12561	-20275	-11596.6	-9840.21	40806.8	-17374.8	-23622.8	35450.5	12483
C	-1718.21	-6841.31	-9100.77	-7929.53	3831.06	30358.1	951.415	16777.4	11699.6	5356.19	-437.615	97095.9
D	-21486.4	5182.5	-13636.4	94043.7	-5054.93	-4790.32	17304.8	-5739.23	-2756.07	-13937.9	7621.89	-15840.2
E	-20291.4	-6408.76	52732.7	15492.2	3995.77	2436.88	39487.4	10484	34310.3	-2453.22	-6556.26	-12198.4
F	81481.8	-14824	4405.45	6085.09	15857.4	-23478.3	-566.205	8178.97	-17563.7	-10343.6	-10916	10285
G	18441.6	-10139.9	-1504.51	-7135.54	58277.3	9865.51	18226.2	-19114.6	-11582.3	36130.9	-1920.75	96189.6
H	-18523.2	14448.2	32551.8	2614.39	11392.2	4003.04	17190.4	19876.1	-9136.7	10956.5	8036.6	-15241.7
	1	2	3	4	5	6	7	8	9	10	11	12
A	14554.3	9204.58	16835.6	11481.5	11473.1	5249.95	18351.9	8845.58	110623	9520.25	437.615	9618.85
B	101837	22507.4	18008.7	12561	20275	11596.6	9840.2	40806.8	17374.8	23622.8	35450.5	12483
C	1718.2	6841.31	9100.76	7929.52	3831.06	30358.1	951.415	16777.4	11699.6	5356.19	437.615	97095.9
D	21486.4	5182.5	13636.4	94043.7	5054.93	4790.31	17304.8	5739.23	2756.07	13937.9	7621.89	15840.2
E	20291.4	6408.76	52732.7	15492.2	3995.77	2436.88	39487.4	10484	34310.3	2453.22	6556.26	12198.4
F	81481.8	14824	4405.45	6085.09	15857.4	23478.3	566.205	8178.97	17563.7	10343.6	10916	10285
G	18441.6	10139.9	1504.52	7135.53	58277.3	9865.51	18226.2	19114.6	11582.3	36130.9	1920.74	96189.6
H	18523.2	14448.2	32551.8	2614.39	11392.2	4003.04	17190.4	19876.1	9136.69	10956.5	8036.6	15241.7
			MAD =	10936.2		3SD	48642.1
			SD =	16214		2SD	32428
						1SD	16214
		Plate 1				Plate 2
									Moyenne	SD	Moyenne normalisée	ET normalisé
siCtrl	11576.4	12544.5	7002.38	12573.4	14554.3	20291.4	15840.2	15241.7	12761.8	2986.04	1	0.233983
siZEB1	27003.1	28091	13284.5	18768		18441.6	12483	10285	18319.1	7681.9	1.43547	0.601945
siDOT1L	5603.64				2436.88				4020.26	2239.23
siTRIM28	20995.6					18351.9			19673.8	1869.4	1.54161	0.146484
siRBBP4	18645.7				4003.04
									Plate 1	Plate 2	Moyenne	Moyenne/normalisée
								3MAD	39761.2	32808.6	36284.9	2.84324
								2MAD	26507.5	21872.4	24189.9	1.8955
								1MAD	13253.7	10936.2	12095	0.947748
siCtrl	11576.4	12544.5	7002.38	12573.4	14554.3	20291.4	15840.2	15241.7	12761.8	2986.04
siZEB1	27003.1	28091	13284.5	18768		18441.6	12483	10285	23075.9	5183.62
siDOT1L	5603.64				2436.88				4020.26	2239.23

## Sheet: FIG 4B & 5B
		Normalisation/Irr		Compilation (plaques du 19/11 + 26/11/2013)
1	2	3	4	5	6	7	8	9	10	11	12
IrrQ2	EHMT2 01	EHMT2 02	EHMT2 03	EHMT2 17	EHMT2 pool	DOT1L 01	DOT1L 02	DOT1L 03	DOT1L 04	DOT1L pool	Mock
mir200c	JHDM1D 17	JHDM1D 04	JHDM1D 03	JHDM1D 02	JHDM1D pool	TLE3 19	TLE3 18	TLE3 17	TLE3 01	TLE3 pool	ZEB1
ZEB1	RERE 01	RERE 04	RERE 17	RERE 18	RERE pool	JMJD4 01	JMJD4 02	JMJD4 03	JMJD4 04	JMJD4 pool	mir200c
Mock	TRRAP 19	TRRAP 03	TRRAP 02	TRRAP 01	TRRAP pool	SMYD2 01	SMYD2 02	SMYD2 03	SMYD2 04	SMYD2 pool	IrrQ2
IrrQ2	WDR82 04	WDR82 03	WDR82 02	WDR82 01	WDR82 pool	SIRT6 18	SIRT6 04	SIRT6 03	SIRT6 02	SIRT6 pool	Mock
mir200c	KDM4A 01	KDM4A 02	KDM4A 03	KDM4A 04	KDM4A pool	KDM5C 01	KDM5C 02	KDM5C 03	KDM5C 04	KDM5C pool	ZEB1
ZEB1	KAT5 01	KAT5 05	KAT5 06	KAT5 07	KAT5 pool	RING1 03	RING1 04	RING1 05	RING1 06	RING1 pool	mir200c
Mock	UHRF1 04	UHRF1 03	UHRF1 02	UHRF1 01	UHRF1 pool	RBBP4 01	RBBP4 02	RBBP4 03	RBBP4 04	RBBP4 pool	IrrQ2
					Plaque 1
1	2	3	4	5	6	7	8	9	10	11	12
0.955681	1.12871	1.04056	0.711587	1.10229	0.844414	1.05965	1.48861	0.678166	0.789498	0.794493	1.15505
2.65685	1.24171	1.23661	1.1112	0.76472	1.14053	0.802348	1.02876	0.990698	1.47462	0.99311	1.38857
1.58265	1.08473	1.25491	1.14055	1.1526	1.04852	1.33166	1.06828	1.01975	1.28878	1.4298	4.20121
1.01254	1.37817	0.971341	1.02521	0.918734	1.00503	1.04093	0.821238	1.01634	0.939491	0.696593	1.0886
1.10259	1.1873	0.840468	1.06664	1.42321	1.36479	0.825866	1.16289	0.73149	1.00586	0.907012	1.12079
2.98584	1.00085	0.88546	1.12046	1.3229	1.06625	0.651453	0.942462	0.870024	0.600578	0.753262	1.37494
1.54156	0.863851	1.68659	1.11894	1.13036	1.57058	0.879498	0.925196	0.967406	0.912653	1.12828	3.22901
0.861284	0.822668	1.13355	1.41267	1.11556	1.31107	1.21159	0.768464	0.910015	0.912066	0.747021	0.853131
		IrrQ2	1	0.118193	1.11819	1.23639	1.35458
					Plaque 2
1	2	3	4	5	6	7	8	9	10	11	12
1.06989	1.23756	0.783673	0.740976	1.2492	0.924865	1.16518	3.02512	0.585832	0.882624	0.903696	1.3235
2.36378	1.49835	1.52875	1.17011	0.893863	1.27925	0.999333	1.1595	1.132	1.56911	0.874687	1.91412
1.16573	1.16196	1.09017	1.1417	1.21718	1.14072	1.31024	1.18393	1.10552	1.70441	1.57882	4.05116
1.00704	1.38016	1.20517	0.959421	1.23683	1.19844	1.28818	1.05308	0.992149	1.05627	0.881568	1.12465
0.969695	1.16519	0.865307	1.18643	1.37317	1.3813	0.99787	1.17466	1.20288	1.41134	1.13082	1.1966
1.94336	1.32069	0.973381	1.32141	1.10962	1.3609	0.909965	1.1712	1.16553	1.09489	1.10462	1.42812
1.62352	1.2477	1.89302	1.57969	1.47032	2.33487	0.737403	1.12377	1.04586	1.20669	1.41895	3.09411
1.00351	1.02121	1.1633	1.5494	0.995603	1.4039	1.22133	1.136	1.06533	1.45662	1.05695	0.835767
		IrrQ2	1	0.126902	1.1269	1.2538	1.38071
					Plaque 3
1	2	3	4	5	6	7	8	9	10	11	12
0.945124	1.47743	1.00441	0.760397	1.13513	1.03109	1.02595	2.26427	0.457382	1.05489	0.970302	1.36084
2.75879	1.53769	1.56037	1.42916	1.06818	1.32811	0.981769	1.05673	1.22411	1.71993	1.19751	2.09681
1.30514	1.14103	1.21147	1.48989	1.49283	1.23763	1.51052	1.3471	1.42382	2.14791	1.78288	4.1244
1.18744	1.93159	1.15029	1.07207	1.1324	1.4031	1.24995	1.1224	1.03597	1.01024	0.923321	0.99282
1.04305	1.21481	1.05166	1.28755	1.60867	1.66703	1.32258	1.41517	1.10933	1.04932	0.949666	1.09604
3.054	1.50551	1.18257	1.21388	1.7604	1.45303	0.862594	1.30654	1.33955	1.056	1.17464	1.68405
1.63542	1.24397	1.73564	1.51471	1.35583	2.10315	0.848418	1.23755	1.1954	1.32108	1.46202	4.42081
1.0302	1.02031	1.29332	1.41923	1.4177	1.58142	1.24511	1.15112	1.16594	1.467	1.00303	1.019
		IrrQ2	1	0.0419435	1.04194	1.08389	1.12583
					Plaque 1
1	2	3	4	5	6	7	8	9	10	11	12
1.2849	2.02258	1.35356	1.43129	1.06587	1.50592	1.19811	2.22565	1.60605	1.274	1.35789	1.19237
9.76175	1.61595	1.61124	0.775914	0.730568	1.22331	2.47828	2.38825	1.38653	2.79951	2.34515	4.36601
2.44226	1.21385	1.54866	1.40514	1.20509	1.45494	1.09556	1.34417	1.53998	1.56624	1.14489	11.8224
0.859393	1.69166	1.16828	1.28994	1.43499	1.88027	1.54809	1.12504	1.13144	1.07182	0.982215	0.975388
0.977787	1.22553	1.10166	1.22074	0.967843	1.40037	1.37319	1.33439	2.04725	1.47857	1.13422	1.13234
7.54034	1.5488	1.70001	1.3744	1.48974	1.20951	1.15114	1.35155	0.832182	0.669026	0.885005	3.276
2.8397	1.77747	1.85715	1.76313	0.942888	1.44043	2.24254	1.93259	1.32463	0.953536	2.01008	12.3138
0.824325	0.506982	0.498899	1.27619	0.753368	0.685959	1.67302	0.880586	1.491	2.72306	1.80772	0.761927
		IrrQ2	1	0.215209	1.21521	1.43042	1.64563
					Plaque 2
1	2	3	4	5	6	7	8	9	10	11	12
1.25012	1.76086	1.39473	1.27218	1.70388	1.66516	1.80042	2.3875	1.74322	1.25207	1.3175	0.862771
9.0189	1.18161	1.22844	0.951978	0.8097	1.44547	2.3034	2.46789	1.63197	2.14829	2.29575	4.45013
2.79481	1.12252	1.44965	1.75257	0.881958	0.819716	1.21612	1.01415	1.61049	1.76314	1.27656	10.0791
0.970344	1.87695	1.23559	1.59802	1.55674	2.06079	1.91702	1.06575	1.17507	1.24507	1.0092	0.956281
0.834957	0.993794	0.893449	2.09114	1.82299	1.36401	1.38278	1.13785	2.23296	1.45498	1.1742	1.18027
9.31009	1.64743	1.18094	1.26047	2.57942	1.13612	1.28465	1.59932	1.01237	1.54803	1.48231	3.19414
2.66455	1.32769	2.18167	1.55384	0.969309	1.22723	2.03205	1.15802	1.69459	1.13157	1.88105	8.95238
0.865514	0.471599	0.765422	1.43135	0.836968	0.681099	1.99866	0.8697	1.62256	2.17439	2.22601	0.958651
		IrrQ2	1	0.176466	1.17647	1.35293	1.5294
					Plaque 3
1	2	3	4	5	6	7	8	9	10	11	12
1.18793	1.62482	0.939648	0.750051	0.632553	1.09474	1.24367	1.61686	0.613266	1.11839	0.665741	0.94288
11.6927	2.04867	1.31472	0.980451	0.935904	1.0805	1.16226	1.88075	1.23246	0.269474	1.4039	6.41813
3.45483	0.961431	1.11233	1.24639	1.57325	0.424625	0.793777	0.843092	1.10753	1.00143	1.18396	17.0798
1.15954	2.55302	1.3771	0.653795	1.59636	1.609	1.3132	1.05966	1.04997	0.680338	0.629507	0.93402
1.25705	1.34152	0.714693	1.12112	0.974923	1.42004	0.952121	0.934789	0.910729	1.64595	0.524049	1.30944
11.3818	2.1381	1.28509	0.850294	2.30805	1.10743	1.04688	1.08388	1.17437	0.571129	0.731315	2.15486
4.22352	1.28344	3.14585	1.27863	1.13994	1.42262	0.609663	0.40785	1.1374	0.725682	1.44719	14.7472
1.55777	0.856089	0.511246	1.22201	1.09558	0.661984	1.44797	0.37437	0.764204	2.03065	0.955641	0.62098
		IrrQ2	0.999995	0.288329	1.28832	1.57665	1.86498
1	2	3	4	5	6	7	8	9	10	11	12
IrrQ2	EHMT2 01	EHMT2 02	EHMT2 03	EHMT2 17	EHMT2 pool	DOT1L 01	DOT1L 02	DOT1L 03	DOT1L 04	DOT1L pool	Mock
mir200c	JHDM1D 17	JHDM1D 04	JHDM1D 03	JHDM1D 02	JHDM1D pool	TLE3 19	TLE3 18	TLE3 17	TLE3 01	TLE3 pool	ZEB1
ZEB1	RERE 01	RERE 04	RERE 17	RERE 18	RERE pool	JMJD4 01	JMJD4 02	JMJD4 03	JMJD4 04	JMJD4 pool	mir200c
Mock	TRRAP 19	TRRAP 03	TRRAP 02	TRRAP 01	TRRAP pool	SMYD2 01	SMYD2 02	SMYD2 03	SMYD2 04	SMYD2 pool	IrrQ2
IrrQ2	WDR82 04	WDR82 03	WDR82 02	WDR82 01	WDR82 pool	SIRT6 18	SIRT6 04	SIRT6 03	SIRT6 02	SIRT6 pool	Mock
mir200c	KDM4A 01	KDM4A 02	KDM4A 03	KDM4A 04	KDM4A pool	KDM5C 01	KDM5C 02	KDM5C 03	KDM5C 04	KDM5C pool	ZEB1
ZEB1	KAT5 01	KAT5 05	KAT5 06	KAT5 07	KAT5 pool	RING1 03	RING1 04	RING1 05	RING1 06	RING1 pool	mir200c
Mock	UHRF1 04	UHRF1 03	UHRF1 02	UHRF1 01	UHRF1 pool	RBBP4 01	RBBP4 02	RBBP4 03	RBBP4 04	RBBP4 pool	IrrQ2
					Moyenne des réplicats
1	2	3	4	5	6	7	8	9	10	11	12
1.11561	1.54199	1.0861	0.944414	1.14815	1.1777	1.24883	2.168	0.947319	1.06191	1.0016	1.13957
6.37545	1.52066	1.41336	1.0698	0.867156	1.24953	1.45457	1.66365	1.26629	1.66349	1.51835	3.43896
2.12424	1.11425	1.27787	1.36271	1.25382	1.02103	1.20965	1.13345	1.30118	1.57865	1.39949	8.5597
1.03272	1.80193	1.18463	1.09974	1.31268	1.52611	1.39289	1.04119	1.06682	1.00054	0.853734	1.01196
1.03085	1.18802	0.911207	1.32893	1.3618	1.43292	1.1424	1.19329	1.37244	1.341	0.969994	1.17258
6.0359	1.5269	1.20124	1.19015	1.76169	1.22221	0.984447	1.24249	1.06567	0.923275	1.02186	2.18535
2.42138	1.29069	2.08332	1.46816	1.16811	1.68315	1.22493	1.13083	1.22755	1.04187	1.55793	7.79288
1.02377	0.783143	0.89429	1.38514	1.0358	1.05424	1.46628	0.863375	1.16984	1.79397	1.2994	0.841577
		IrrQ2	1	0.11483	1.11483	1.22966	1.34449
		Mock	1.09216	0.0751129	1.16727	1.24238	1.3175
					Ecart-type des réplicats
1	2	3	4	5	6	7	8	9	10	11	12
0.147455	0.332679	0.240185	0.319911	0.344653	0.33128	0.282602	0.558703	0.569583	0.195312	0.280356	0.20056
4.23625	0.310302	0.172772	0.223224	0.125141	0.131598	0.736223	0.670014	0.221398	0.838643	0.647173	1.95386
0.916977	0.0862648	0.184611	0.237358	0.249561	0.359583	0.245575	0.197679	0.254055	0.397811	0.247567	5.37666
0.122492	0.437309	0.13191	0.319165	0.263989	0.403042	0.303455	0.11233	0.0710671	0.186724	0.155734	0.0767478
0.1424	0.113077	0.14286	0.381226	0.341296	0.116696	0.245277	0.167515	0.619329	0.255832	0.244042	0.0768464
3.91167	0.376374	0.285727	0.188172	0.576001	0.15335	0.224984	0.2296	0.19618	0.382143	0.288961	0.859019
1.04978	0.29141	0.548505	0.231012	0.2093	0.435536	0.716143	0.493959	0.259767	0.218011	0.326871	4.98846
0.27453	0.24213	0.348855	0.117915	0.235246	0.423054	0.31632	0.284814	0.33199	0.642249	0.580847	0.141676
	Toutes les plaques
	Moyenne	Ecart-type	CV
siCtrl	1	0.158425	0.158425
siZEB1	2.54248	1.30579	0.513588
siDOT1L-01	1.24883	0.282602	0.226293
siDOT1L-02	2.168	0.558703	0.257704
siDOT1L-03	0.947319	0.569583	0.601258
siDOT1L-04	1.06191	0.195312	0.183925
Pool DOT1L	1.0016	0.280356	0.279907
	Plaques du 19/11/2013
	Moyenne	Ecart-type	CV
siCtrl	1	0.0931758	0.0931758
siZEB1	1.56172	0.259531	0.166183
siDOT1L-01	1.08359	0.0726396	0.0670359
siDOT1L-02	2.25933	0.768265	0.340041
siDOT1L-03	0.573793	0.110883	0.193246
siDOT1L-04	0.909003	0.134646	0.148125
Pool DOT1L	0.889497	0.0887606	0.0997874
	Plaques du 26/11/2013
	Moyenne	Ecart-type	CV
siCtrl	0.999999	0.209277	0.209277
siZEB1	3.52324	1.18285	0.335727
siDOT1L-01	1.41406	0.335371	0.237168
siDOT1L-02	2.07667	0.406347	0.195672
siDOT1L-03	1.32084	0.616607	0.466828
siDOT1L-04	1.21482	0.0842265	0.0693325
Pool DOT1L	1.11371	0.388479	0.348815
		Méthode : Two Sample t-test; Alternative :less
	siCtrl	siZEB1	siDOT1L 01	siDOT1L 02	siDOT1L 03	siDOT1L 04	DOT1L pool
	0.955681	1.58265	1.05965	1.48861	0.678166	0.789498	0.794493
	1.10259	1.54156	1.16518	3.02512	0.585832	0.882624	0.903696
	1.0886	1.38857	1.02595	2.26427	0.457382	1.05489	0.970302
	0.853131	1.37494	1.19811	2.22565	1.60605	1.274	1.35789
	1.06989	1.16573	1.80042	2.3875	1.74322	1.25207	1.3175
	0.969695	1.62352	1.24367	1.61686	0.613266	1.11839	0.665741
	1.12465	1.91412
	0.835767	1.42812
	0.945124	1.30514
	1.04305	1.63542
	0.99282	2.09681
	1.019	1.68405
	1.2849	2.44226
	0.977787	2.8397
	0.975388	4.36601
	0.761927	3.276
	1.25012	2.79481
	0.834957	2.66455
	0.956281	4.45013
	0.958651	3.19414
	1.18793	3.45483
	1.25705	4.22352
	0.93402	6.41813
	0.62098	2.15486
P value (variances différentes)		3,39.10-6	0.04127	0.0017242	0.5830	0.2537	0.4946
Pvalue (variances égales)		3,5.10-7	0.0032706	2.50.10-10	0.6554	0.21674	0.4922
Variance (VAR)	0.0250985	1.70508	0.0798637	0.312149	0.324425	0.0381467	0.0785994
Variance (VAR P)	0.0240527	1.63403	0.0665531	0.260124	0.270354	0.0317889	0.0654995
Résultats du test					Résultats du test
Méthode : Welch Two Sample t-test; Alternative :less					Méthode : Welch Two Sample t-test; Alternative :less
Statistique observée Qobs : -5.7414570786301					Statistique observée Qobs : -2.0946157435328
p-value : 3.3945462149488E-6					p-value : 0.041276552141606
T : Array Intervalle de confiance à 95%[-INF ; -1.082]					T : Array Intervalle de confiance à 95%[-INF ; -0.0167]
Degrés de liberté : 23.676559881447					Degrés de liberté : 5.8153128616323
Moyenne : Groupe 1: 1 ; Groupe 2: 2.5416666666667					Moyenne : Groupe 1: 1 ; Groupe 2: 1.25
La valeur p (p-value) de votre test est 3.3945462149488E-6.					La valeur p (p-value) de votre test est 0.041276552141606.
Résultats du test					Résultats du test
Méthode : Welch Two Sample t-test; Alternative :less					Méthode : Welch Two Sample t-test; Alternative :less
Statistique observée Qobs : 0.2203580263502					Statistique observée Qobs : -5.0726589621377
p-value : 0.58300433137477					p-value : 0.0017242328198906
T : Array Intervalle de confiance à 95%[-INF ; 0.5202]					T : Array Intervalle de confiance à 95%[-INF ; -0.7092]
Degrés de liberté : 5.195279560184					Degrés de liberté : 5.201980537479
Moyenne : Groupe 1: 1 ; Groupe 2: 0.94833333333333					Moyenne : Groupe 1: 1 ; Groupe 2: 2.17
La valeur p (p-value) de votre test est 0.58300433137477.					La valeur p (p-value) de votre test est 0.0017242328198906
Résultats du test					Résultats du test
Méthode : Welch Two Sample t-test; Alternative :less					Méthode : Welch Two Sample t-test; Alternative :less
Statistique observée Qobs : -0.69976108251825					Statistique observée Qobs : -0.013966011410682
p-value : 0.25372600492993					p-value : 0.494661916049
T : Array Intervalle de confiance à 95%[-INF ; 0.1033]					T : Array Intervalle de confiance à 95%[-INF ; 0.2316]
Degrés de liberté : 6.7544538722424					Degrés de liberté : 5.815559703168
Moyenne : Groupe 1: 1 ; Groupe 2: 1.06					Moyenne : Groupe 1: 1 ; Groupe 2: 1.0016666666667
La valeur p (p-value) de votre test est 0.25372600492993.					La valeur p (p-value) de votre test est 0.494661916049.
		Méthode : Welch Two Sample t-test; Alternative :two.sided
	siCtrl	siZEB1	siDOT1L 01	siDOT1L 02	siDOT1L 03	siDOT1L 04	DOT1L pool
	0.955681	1.58265	1.05965	1.48861	0.678166	0.789498	0.794493
	1.10259	1.54156	1.16518	3.02512	0.585832	0.882624	0.903696
	1.0886	1.38857	1.02595	2.26427	0.457382	1.05489	0.970302
	0.853131	1.37494	1.19811	2.22565	1.60605	1.274	1.35789
	1.06989	1.16573	1.80042	2.3875	1.74322	1.25207	1.3175
	0.969695	1.62352	1.24367	1.61686	0.613266	1.11839	0.665741
	1.12465	1.91412
	0.835767	1.42812
	0.945124	1.30514
	1.04305	1.63542
	0.99282	2.09681
	1.019	1.68405
	1.2849	2.44226
	0.977787	2.8397
	0.975388	4.36601
	0.761927	3.276
	1.25012	2.79481
	0.834957	2.66455
	0.956281	4.45013
	0.958651	3.19414
	1.18793	3.45483
	1.25705	4.22352
	0.93402	6.41813
	0.62098	2.15486
P value (variances différentes)		6.7890.10-6	0.082	0.00344	0.833	0.507	0.989
Pvalue (variances égales)		7.0560.10-7	0.00654	5.0072.10-10	0.689	0.4334	0.9845
Variance (VAR)	0.0250985	1.70508	0.0798637	0.312149	0.324425	0.0381467	0.0785994
Variance (VAR P)	0.0240527	1.63403	0.0665531	0.260124	0.270354	0.0317889	0.0654995
Résultats du test					Résultats du test
Méthode : Welch Two Sample t-test; Alternative :two.sided					Méthode : Welch Two Sample t-test; Alternative :two.sided
Statistique observée Qobs : 5.7414570786301					Statistique observée Qobs : -2.0946157435328
p-value : 6.7890924298976E-6					p-value : 0.082553104283213
T : Array Intervalle de confiance à 95%[0.9871 ; 2.0963]					T : Array Intervalle de confiance à 95%[-0.5443 ; 0.0443]
Degrés de liberté : 23.676559881447					Degrés de liberté : 5.8153128616323
Moyenne : Groupe 1: 2.5416666666667 ; Groupe 2: 1					Moyenne : Groupe 1: 1 ; Groupe 2: 1.25
La valeur p (p-value) de votre test est 6.7890924298976E-6.					La valeur p (p-value) de votre test est 0.082553104283213.
Résultats du test					Résultats du test
Méthode : Welch Two Sample t-test; Alternative :two.sided					Méthode : Welch Two Sample t-test; Alternative :two.sided
Statistique observée Qobs : -5.0726589621377					Statistique observée Qobs : 0.2203580263502
p-value : 0.0034484656397811					p-value : 0.83399133725046
T : Array Intervalle de confiance à 95%[-1.756 ; -0.584]					T : Array Intervalle de confiance à 95%[-0.5443 ; 0.6476]
Degrés de liberté : 5.201980537479					Degrés de liberté : 5.195279560184
Moyenne : Groupe 1: 1 ; Groupe 2: 2.17					Moyenne : Groupe 1: 1 ; Groupe 2: 0.94833333333333
La valeur p (p-value) de votre test est 0.0034484656397811.					La valeur p (p-value) de votre test est 0.83399133725046.
Résultats du test					Résultats du test
Méthode : Welch Two Sample t-test; Alternative :two.sided					Méthode : Welch Two Sample t-test; Alternative :two.sided
Statistique observée Qobs : -0.69976108251825					Statistique observée Qobs : -0.013966011410682
p-value : 0.50745200985986					p-value : 0.989323832098
T : Array Intervalle de confiance à 95%[-0.2643 ; 0.1443]					T : Array Intervalle de confiance à 95%[-0.2959 ; 0.2926]
Degrés de liberté : 6.7544538722424					Degrés de liberté : 5.815559703168
Moyenne : Groupe 1: 1 ; Groupe 2: 1.06					Moyenne : Groupe 1: 1 ; Groupe 2: 1.0016666666667
La valeur p (p-value) de votre test est 0.50745200985986.					La valeur p (p-value) de votre test est 0.989323832098.
			KAT5 01	KAT5 05	KAT5 06	KAT5 07	KAT5 pool
			0.863851	1.68659	1.11894	1.13036	1.57058
			1.2477	1.89302	1.57969	1.47032	2.33487
			1.24397	1.73564	1.51471	1.35583	2.10315
			1.77747	1.85715	1.76313	0.942888	1.44043
			1.32769	2.18167	1.55384	0.969309	1.22723
			1.28344	3.14585	1.27863	1.13994	1.42262
	Toutes les plaques
	Moyenne	Ecart-type	CV
siCtrl	1	0.158425	0.158425
siZEB1	2.54248	1.30579	0.513588
siKAT5-01	1.29069	0.29141	0.225779
siKAT5-05	2.08332	0.548505	0.263284
siKAT5-06	1.46816	0.231012	0.157348
siKAT5-07	1.16811	0.2093	0.179179
Pool KAT5	1.68315	0.435536	0.258763
	Plaques du 19/11/2013
	Moyenne	Ecart-type	CV
siCtrl	1	0.0931758	0.0931758
siZEB1	1.56172	0.259531	0.166183
siKAT5-01	1.11851	0.220546	0.197179
siKAT5-05	1.77175	0.107848	0.0608709
siKAT5-06	1.40445	0.249381	0.177565
siKAT5-07	1.31883	0.172974	0.131157
Pool KAT5	2.00287	0.391886	0.195663
	Plaques du 26/11/2013
	Moyenne	Ecart-type	CV
siCtrl	0.999999	0.209277	0.209277
siZEB1	3.52324	1.18285	0.335727
siKAT5-01	1.46287	0.273353	0.186861
siKAT5-05	2.39489	0.670288	0.279883
siKAT5-06	1.53187	0.242999	0.158629
siKAT5-07	1.01738	0.106959	0.105132
Pool KAT5	1.36343	0.118283	0.0867542
		Méthode : Two Sample t-test; Alternative :less
	siCtrl	siZEB1	siKAT5 01	siKAT5 05	siKAT5 06	siKAT5 07	siKAT5 pool
	0.955681	1.58265	0.863851	1.68659	1.11894	1.13036	1.57058
	1.10259	1.54156	1.2477	1.89302	1.57969	1.47032	2.33487
	1.0886	1.38857	1.24397	1.73564	1.51471	1.35583	2.10315
	0.853131	1.37494	1.77747	1.85715	1.76313	0.942888	1.44043
	1.06989	1.16573	1.32769	2.18167	1.55384	0.969309	1.22723
	0.969695	1.62352	1.28344	3.14585	1.27863	1.13994	1.42262
	1.12465	1.91412
	0.835767	1.42812
	0.945124	1.30514
	1.04305	1.63542
	0.99282	2.09681
	1.019	1.68405
	1.2849	2.44226
	0.977787	2.8397
	0.975388	4.36601
	0.761927	3.276
	1.25012	2.79481
	0.834957	2.66455
	0.956281	4.45013
	0.958651	3.19414
	1.18793	3.45483
	1.25705	4.22352
	0.93402	6.41813
	0.62098	2.15486
P value (variances différentes)		3.39.10-6	0.0299	0.00220	0.00147	0.056	0.00564
Pvalue (variances égales)		3.52.10-7	0.00116	9.17.10-10	1.185.10-6	0.0187	2.986.10-7
Variance (VAR)	0.0250985	1.70508	0.08492	0.300858	0.0533665	0.0438067	0.189691
Variance (VAR P)	0.0240527	1.63403	0.0707666	0.250715	0.0444721	0.0365055	0.158076
Résultats du test						Résultats du test
Méthode : Welch Two Sample t-test; Alternative :less						Méthode : Welch Two Sample t-test; Alternative :less
Statistique observée Qobs : -2.3364853421787						Statistique observée Qobs : -4.7914682868737
p-value : 0.029993080686935						p-value : 0.0022081878410494
T : Array Intervalle de confiance à 95%[-INF ; -0.0469]						T : Array Intervalle de confiance à 95%[-INF ; -0.6327]
Degrés de liberté : 5.7477901799322						Degrés de liberté : 5.2097685225014
Moyenne : Groupe 1: 1 ; Groupe 2: 1.29						Moyenne : Groupe 1: 1 ; Groupe 2: 2.085
La valeur p (p-value) de votre test est 0.029993080686935.						La valeur p (p-value) de votre test est 0.0022081878410494.
Résultats du test						Résultats du test
Méthode : Welch Two Sample t-test; Alternative :less						Méthode : Welch Two Sample t-test; Alternative :less
Statistique observée Qobs : -4.7133075769994						Statistique observée Qobs : -1.8336064052028
p-value : 0.0014750213679226						p-value : 0.056352647968402
T : Array Intervalle de confiance à 95%[-INF ; -0.2756]						T : Array Intervalle de confiance à 95%[-INF ; 0.0077]
Degrés de liberté : 6.2454432986419						Degrés de liberté : 6.4878072857932
Moyenne : Groupe 1: 1 ; Groupe 2: 1.4666666666667						Moyenne : Groupe 1: 1 ; Groupe 2: 1.1683333333333
La valeur p (p-value) de votre test est 0.0014750213679226.						La valeur p (p-value) de votre test est 0.056352647968402.
Résultats du test
Méthode : Welch Two Sample t-test; Alternative :less
Statistique observée Qobs : -3.7908570626974
p-value : 0.0056400861410433
T : Array Intervalle de confiance à 95%[-INF ; -0.3243]
Degrés de liberté : 5.3383560839802
Moyenne : Groupe 1: 1 ; Groupe 2: 1.6816666666667
La valeur p (p-value) de votre test est 0.0056400861410433.
		Méthode : Welch Two Sample t-test; Alternative :two.sided
	siCtrl	siZEB1	siKAT5 01	siKAT5 05	siKAT5 06	siKAT5 07	siKAT5 pool
	0.955681	1.58265	0.863851	1.68659	1.11894	1.13036	1.57058
	1.10259	1.54156	1.2477	1.89302	1.57969	1.47032	2.33487
	1.0886	1.38857	1.24397	1.73564	1.51471	1.35583	2.10315
	0.853131	1.37494	1.77747	1.85715	1.76313	0.942888	1.44043
	1.06989	1.16573	1.32769	2.18167	1.55384	0.969309	1.22723
	0.969695	1.62352	1.28344	3.14585	1.27863	1.13994	1.42262
	1.12465	1.91412
	0.835767	1.42812
	0.945124	1.30514
	1.04305	1.63542
	0.99282	2.09681
	1.019	1.68405
	1.2849	2.44226
	0.977787	2.8397
	0.975388	4.36601
	0.761927	3.276
	1.25012	2.79481
	0.834957	2.66455
	0.956281	4.45013
	0.958651	3.19414
	1.18793	3.45483
	1.25705	4.22352
	0.93402	6.41813
	0.62098	2.15486
P value (variances différentes)		6.7890.10-6	0.0599	0.00441	0.00295	0.1127	0.0112
Pvalue (variances égales)		7.0560.10-7	0.00232	1.835.10-9	2.371.10-6	0.0375	5.972.10-7
Variance (VAR)	0.0250985	1.70508	0.08492	0.300858	0.0533665	0.0438067	0.189691
Variance (VAR P)	0.0240527	1.63403	0.0707666	0.250715	0.0444721	0.0365055	0.158076
Résultats du test						Résultats du test
Méthode : Welch Two Sample t-test; Alternative :two.sided						Méthode : Welch Two Sample t-test; Alternative :two.sided
Statistique observée Qobs : -2.3364853421787						Statistique observée Qobs : -4.7914682868737
p-value : 0.059986161373869						p-value : 0.0044163756820987
T : Array Intervalle de confiance à 95%[-0.597 ; 0.017]						T : Array Intervalle de confiance à 95%[-1.6601 ; -0.5099]
Degrés de liberté : 5.7477901799322						Degrés de liberté : 5.2097685225014
Moyenne : Groupe 1: 1 ; Groupe 2: 1.29						Moyenne : Groupe 1: 1 ; Groupe 2: 2.085
La valeur p (p-value) de votre test est 0.059986161373869.						La valeur p (p-value) de votre test est 0.0044163756820987.
Résultats du test						Résultats du test
Méthode : Welch Two Sample t-test; Alternative :two.sided						Méthode : Welch Two Sample t-test; Alternative :two.sided
Statistique observée Qobs : -4.7133075769994						Statistique observée Qobs : -1.8336064052028
p-value : 0.0029500427358452						p-value : 0.1127052959368
T : Array Intervalle de confiance à 95%[-0.7066 ; -0.2267]						T : Array Intervalle de confiance à 95%[-0.3889 ; 0.0523]
Degrés de liberté : 6.2454432986419						Degrés de liberté : 6.4878072857932
Moyenne : Groupe 1: 1 ; Groupe 2: 1.4666666666667						Moyenne : Groupe 1: 1 ; Groupe 2: 1.1683333333333
La valeur p (p-value) de votre test est 0.0029500427358452.						La valeur p (p-value) de votre test est 0.1127052959368.
Résultats du test
Méthode : Welch Two Sample t-test; Alternative :two.sided
Statistique observée Qobs : -3.7908570626974
p-value : 0.011280172282087
T : Array Intervalle de confiance à 95%[-1.1352 ; -0.2281]
Degrés de liberté : 5.3383560839802
Moyenne : Groupe 1: 1 ; Groupe 2: 1.6816666666667
La valeur p (p-value) de votre test est 0.011280172282087.
									KAT5
									DOT1L
		Méthode : Test de Wilcoxon - Mann Whitney
	siCtrl	siZEB1	siKAT5 01	siKAT5 05	siKAT5 06	siKAT5 07	siKAT5 pool
	0.955681	1.58265	0.863851	1.68659	1.11894	1.13036	1.57058
	1.10259	1.54156	1.2477	1.89302	1.57969	1.47032	2.33487
	1.0886	1.38857	1.24397	1.73564	1.51471	1.35583	2.10315
	0.853131	1.37494	1.77747	1.85715	1.76313	0.942888	1.44043
	1.06989	1.16573	1.32769	2.18167	1.55384	0.969309	1.22723
	0.969695	1.62352	1.28344	3.14585	1.27863	1.13994	1.42262
	1.12465	1.91412
	0.835767	1.42812
	0.945124	1.30514
	1.04305	1.63542
	0.99282	2.09681
	1.019	1.68405
	1.2849	2.44226
	0.977787	2.8397
	0.975388	4.36601
	0.761927	3.276
	1.25012	2.79481
	0.834957	2.66455
	0.956281	4.45013
	0.958651	3.19414
	1.18793	3.45483
	1.25705	4.22352
	0.93402	6.41813
	0.62098	2.15486
P value		5.021E-9	0.0158	0.000207	0.0005594	0.09686	0.000380
P value en *		***	*	***	***		***
Résultats du test						Résultats du test
Méthode : Wilcoxon rank sum test with continuity correction; Alternative :two.sided						Méthode : Wilcoxon rank sum test with continuity correction; Alternative :two.sided
Statistique observée Qobs : 4						Statistique observée Qobs : 25
p-value : 5.021296076123E-9						p-value : 0.015830845559907
Degré de liberté :						Degré de liberté :
La valeur p (p-value) de votre test est 5.021296076123E-9.						La valeur p (p-value) de votre test est 0.015830845559907.
Résultats du test						Résultats du test
Méthode : Wilcoxon rank sum test with continuity correction; Alternative :two.sided						Méthode : Wilcoxon rank sum test with continuity correction; Alternative :two.sided
p-value : 0.00020794321308792						Statistique observée Qobs : 5
Degré de liberté :						p-value : 0.00055944100908744
						Degré de liberté :
La valeur p (p-value) de votre test est 0.00020794321308792.
						La valeur p (p-value) de votre test est 0.00055944100908744.
Résultats du test						Résultats du test
Méthode : Wilcoxon rank sum test with continuity correction; Alternative :two.sided						Méthode : Wilcoxon rank sum test with continuity correction; Alternative :two.sided
Statistique observée Qobs : 39.5						Statistique observée Qobs : 3
p-value : 0.096867963693785						p-value : 0.00038008846742597
Degré de liberté :						Degré de liberté :
La valeur p (p-value) de votre test est 0.096867963693785.						La valeur p (p-value) de votre test est 0.00038008846742597.
	0.955680694587276	1.58265030315009	0.863850939348799	1.68658773101519	1.11894080705817	1.13035646683652	1.5705845613131
	1.10258576858678	1.54155589766598	1.24769754601524	1.89301848268002	1.5796893638341	1.47031920004746	2.33486961776187
	1.08860261535029	1.38856891126089	1.24397227391897	1.73564304701119	1.51470946445227	1.35582521685001	2.10314599623254
	0.853130936275521	1.37493890522659	1.7774709516788	1.8571481517773	1.76313259377869	0.942887983420353	1.44043038580828
	1.06989106649384	1.16573220337919	1.3276909827435	2.18166685729118	1.5538414850564	0.969308615100356	1.22723294415106
	0.969695098709364	1.62352067204037	1.28343591755006	3.14585129008787	1.27862671837666	1.13993883886733	1.422616417865
	1.12464684409817	1.91411515149114
	0.835767473643921	1.4281239107227
	0.945123547888468	1.30514259021356
	1.04305383178871	1.63541680304828
	0.992819517493443	2.09681045033625
	1.01900427970708	1.68404848774713
	1.28489765325939	2.44226281636893
	0.977787266589519	2.8397019405338
	0.975387588047711	4.36600801879574
	0.761927016052334	3.27599986846578
	1.25011979867608	2.79481069246917
	0.834956746424791	2.66454583662858
	0.956281423165245	4.45013008164474
	0.958650961063797	3.19414283990831
	1.18793387410273	3.45482542847705
	1.25704557750788	4.2235193373258
	0.934019725459373	6.41812637456911
	0.620980262373431	2.15485964028558

## Sheet: FIG 4C
				Bilan DOT1L QPCR
QPCR DOT1L n=1 Cartographie 16 6 2014 page 144						QPCR DOT1L n=2 (MAIS ARNt du 31/3/2014)
Target	Sample	Relative Quantity	Relative Quantity SD			Target	Sample	Relative Quantity	Relative Quantity SD
Cadh	NT	1	0.01805			Cadh	NT	1	0.08373
Cadh	Irr 0,1nM	0.85854	0.07252			Cadh	Irr 0,1nM	0.79609	0.07457
Cadh	Irr 10nM	2.87286	0.35568			Cadh	Irr 10nM	0.94895	0.18917
Cadh	miR200c	353.764	1.24286			Cadh	Irr 50nM	0.8692	0.3501
Cadh	Zeb1 10nM	35.4798	1.8289			Cadh	Zeb1 10nM	24.5211	2.45275
Cadh	DOT-01 10nM	2.84695	0.45563			Cadh	DOT-01 50nM	1.70335	0.24499
Cadh	DOT-02 0,1nM	1.55148	0.33347			Cadh	DOT-02 0,1nM	2.76396	0.12285
Target	Sample	Relative Quantity	Relative Quantity SD			Target	Sample	Relative Quantity	Relative Quantity SD
CD24	NT	1	0.13876			CD24	NT	1	0.05811
CD24	Irr 0,1nM	1.05804	0.21736			CD24	Irr 0,1nM	0.82238	0.03805
CD24	Irr 10nM	1.03954	0.12568			CD24	Irr 10nM	1.90613	0.30575
CD24	miR200c	1.55084	0.00506			CD24	Irr 50nM	0.87432	0.02184
CD24	Zeb1 10nM	2.00348	0.36891			CD24	Zeb1 10nM	2.85596	0.20555
CD24	DOT-01 10nM	1.65764	0.01817			CD24	DOT-01 50nM	2.42603	0.07637
CD24	DOT-02 0,1nM	1.43389	0.17873			CD24	DOT-02 0,1nM	2.44113	0.25149
Target	Sample	Relative Quantity	Relative Quantity SD			Target	Sample	Relative Quantity	Relative Quantity SD
Zeb1	NT	1	0.14157			Zeb1	NT	1	0.06799
Zeb1	Irr 10nM	0.52814	0.05501			Zeb1	Irr 10nM	0.54953	0.0847
Zeb1	Zeb1 10nM	0.13046	0.00613			Zeb1	Zeb1 10nM	0.07198	0.02018
Target	Sample	Relative Quantity	Relative Quantity SD			Target	Sample	Relative Quantity	Relative Quantity SD
DOT1L	NT	1	0.15218			DOT1L	NT	1	0.12742
DOT1L	Irr 0,1nM	0.91068	0.26268			DOT1L	Irr 0,1nM	0.90917	0.03191
DOT1L	DOT-01 10nM	0.11885	0.00439			DOT1L	DOT-02 0,1nM	0.37448	0.0033
DOT1L	DOT-02 0,1nM	0.37286	0.03253			DOT1L	DOT-01 50nM	0.12485	0.0334
Target	Sample	Relative Quantity	Relative Quantity SD			Target	Sample	Relative Quantity	Relative Quantity SD
CAV2	NT	1	0.06645			CAV2	NT	1	0.07093
CAV2	Irr 0,1nM	1.05514	0.06165			CAV2	Irr 0,1nM	0.82467	0.02306
CAV2	Irr 10nM	0.72661	0.0451			CAV2	Irr 10nM	0.72405	0.03168
CAV2	miR200c	1.3812	0.13167			CAV2	Irr 50nM	0.35613	0.20487
CAV2	Zeb1 10nM	1.36132	0.01442			CAV2	Zeb1 10nM	0.72603	0.09197
CAV2	DOT-01 10nM	1.46137	0.19142			CAV2	DOT-01 50nM	1.18424	0.03417
CAV2	DOT-02 0,1nM	0.97872	0.20058			CAV2	DOT-02 0,1nM	0.75445	0.02464
Target	Sample	Relative Quantity	Relative Quantity SD			Target	Sample	Relative Quantity	Relative Quantity SD
CRB3	NT	1	0.07352			CRB3	NT	1	0.08641
CRB3	Irr 0,1nM	0.59556	0.12443			CRB3	Irr 0,1nM	1.00882	0.09768
CRB3	Irr 10nM	1.8428	0.226			CRB3	Irr 10nM	1.0064	0.20927
CRB3	miR200c	153.282	64.1245			CRB3	Irr 50nM	0.67583	0.11619
CRB3	Zeb1 10nM	33.5519	2.7811			CRB3	Zeb1 10nM	17.0223	0.45413
CRB3	DOT-01 10nM	1.22914	0.18629			CRB3	DOT-01 50nM	1.08472	0.07131
CRB3	DOT-02 0,1nM	0.98627	0.41377			CRB3	DOT-02 0,1nM	1.20834	0.02616
	Sample	Relative Quantity	Relative Quantity SD
Target	NT	1	0.71082			Target	Sample	Relative Quantity	Relative Quantity SD
OCLN	Irr 0,1nM	16.1976	69.5719			OCLN	NT	1	0.00952
OCLN	Irr 10nM	0.67989	0.06305			OCLN	Irr 0,1nM	0.96669	0.00913
OCLN	miR200c	6.25766	3.03015			OCLN	Irr 10nM	0.82649	0.16656
OCLN	Zeb1 10nM	16.7772	47.1042			OCLN	Irr 50nM	0.39208	0.03691
OCLN	DOT-01 10nM	0.37597	0.02111			OCLN	Zeb1 10nM	0.95941	0.01208
OCLN	DOT-02 0,1nM	0.69742	0.48886			OCLN	DOT-01 50nM	0.36102	0.08643
						OCLN	DOT-02 0,1nM	0.88617	0.00721
Target	Sample	Relative Quantity	Relative Quantity SD			Target	Sample	Relative Quantity	Relative Quantity SD
EPCAM	NT	1	0.21559			EPCAM	NT	1	0.01273
EPCAM	Irr 0,1nM	0.80498	0.24673			EPCAM	Irr 0,1nM	0.92249	0.02776
EPCAM	Irr 10nM	0.68813	0.00525			EPCAM	Irr 10nM	0.78331	0.04026
EPCAM	miR200c	21.6321	0.12633			EPCAM	Irr 50nM	0.352	0.11117
EPCAM	Zeb1 10nM	12.5998	3.27197			EPCAM	Zeb1 10nM	8.47123	0.51433
EPCAM	DOT-01 10nM	1.60081	0.13898			EPCAM	DOT-01 50nM	1.15204	0.06916
EPCAM	DOT-02 0,1nM	0.84256	0.01675			EPCAM	DOT-02 0,1nM	1.12253	0.00402
Target	Sample	Relative Quantity	Relative Quantity SD			Target	Sample	Relative Quantity	Relative Quantity SD
TSPAN13	NT	1	0.0469			TSPAN13	NT	1	0.13561
TSPAN13	Irr 0,1nM	0.72113	0.0119			TSPAN13	Irr 0,1nM	0.93203	0.09874
TSPAN13	Irr 10nM	0.51566	0.04301			TSPAN13	Irr 10nM	0.82041	0.02246
TSPAN13	miR200c	2.04053	0.00521			TSPAN13	Irr 50nM	0.09322	0.04387
TSPAN13	Zeb1 10nM	2.69367	0.17588			TSPAN13	Zeb1 10nM	1.49148	0.08739
TSPAN13	DOT-01 10nM	0.5662	0.13468			TSPAN13	DOT-01 50nM	0.38269	0.07907
TSPAN13	DOT-02 0,1nM	0.98589	0.03773			TSPAN13	DOT-02 0,1nM	1.7115	0.54857
Target	Sample	Relative Quantity	Relative Quantity SD			Target	Sample	Relative Quantity	Relative Quantity SD
Vim	NT	1	0.11882			Vim	NT	1	0.02611
Vim	Irr 0,1nM	0.85287	0.1214			Vim	Irr 0,1nM	0.69306	0.018
Vim	Irr 10nM	0.48613	0.0404			Vim	Irr 10nM	0.45354	0.05883
Vim	miR200c	0.54425	0.1066			Vim	Irr 50nM	0.3384	0.02609
Vim	Zeb1 10nM	0.73969	0.13322			Vim	Zeb1 10nM	0.41525	0.02204
Vim	DOT-01 10nM	0.54439	0.02525			Vim	DOT-01 50nM	0.42418	0.02511
Vim	DOT-02 0,1nM	0.97886	0.0124			Vim	DOT-02 0,1nM	0.82804	0.00902
Target	Sample	Relative Quantity	Relative Quantity SD			Target	Sample	Relative Quantity	Relative Quantity SD
SNAI1	NT	1	0.0499			SNAI1	NT	1	0.03581
SNAI1	Irr 0,1nM	1.0238	0.04647			SNAI1	Irr 0,1nM	0.79519	0.01104
SNAI1	Irr 10nM	0.68801	0.10541			SNAI1	Irr 10nM	0.43268	0.11756
SNAI1	miR200c	0.9095	0.12601			SNAI1	Irr 50nM	0.35555	0.05403
SNAI1	Zeb1 10nM	0.94261	0.01716			SNAI1	Zeb1 10nM	0.91447	0.0157
SNAI1	DOT-01 10nM	1.94729	0.02098			SNAI1	DOT-01 50nM	3.62958	0.64178
SNAI1	DOT-02 0,1nM	1.61803	0.3266			SNAI1	DOT-02 0,1nM	1.39909	0.14404
Target	Sample	Relative Quantity	Relative Quantity SD			Target	Sample	Relative Quantity	Relative Quantity SD
CXCR4	NT	1	0.28999			CXCR4	NT	1	0.08668
CXCR4	Irr 0,1nM	0.98851	0.03012			CXCR4	Irr 0,1nM	0.84324	0.02406
CXCR4	Irr 10nM	0.51606	0.19747			CXCR4	Irr 10nM	0.44256	0.00259
CXCR4	miR200c	1.84765	0.3321			CXCR4	Irr 50nM	0.31159	0.00561
CXCR4	Zeb1 10nM	1.47387	0.21234			CXCR4	Zeb1 10nM	0.65773	0.07398
CXCR4	DOT-01 10nM	1.58536	0.03226			CXCR4	DOT-01 50nM	0.74847	0.05564
CXCR4	DOT-02 0,1nM	1.00568	0.0538			CXCR4	DOT-02 0,1nM	1.09567	0.00809
Target	Sample	Relative Quantity	Relative Quantity SD			Target	Sample	Relative Quantity	Relative Quantity SD
CDH11	NT	1	6.3919			CDH11	NT	1	5.64588
CDH11	Irr 0,1nM	0.04369	0.04044			CDH11	Irr 0,1nM	0.40828	1.78466
CDH11	Irr 10nM	0.06643	0.03487			CDH11	Irr 10nM	0.00028	0.00204
CDH11	Zeb1 10nM	0.20135	0.40148			CDH11	Irr 50nM	0.01304	0.00615
CDH11	miR200c	0.00722	0.01017			CDH11	Zeb1 10nM	0.00929	0.00836
CDH11	DOT-01 10nM	0.02092	0.0183			CDH11	DOT-01 50nM	0.02604	0.00464
CDH11	DOT-02 0,1nM	1.53177	8.70133			CDH11	DOT-02 0,1nM	0.01632	0.00059
Target	Sample	Relative Quantity	Relative Quantity SD			Target	Sample	Relative Quantity	Relative Quantity SD
SPARC	NT	1	0.07758			SPARC	NT	1	0.05696
SPARC	Irr 0,1nM	0.75814	0.02545			SPARC	Irr 0,1nM	0.70783	0.00923
SPARC	Irr 10nM	0.53735	0.1357			SPARC	Irr 10nM	0.40247	0.02487
SPARC	miR200c	0.16111	0.00422			SPARC	Irr 50nM	0.34087	0.01493
SPARC	Zeb1 10nM	0.60069	0.00278			SPARC	Zeb1 10nM	0.18551	0.00292
SPARC	DOT-01 10nM	0.85014	0.10093			SPARC	DOT-01 50nM	0.44247	0.07846
SPARC	DOT-02 0,1nM	1.08968	0.38596			SPARC	DOT-02 0,1nM	1.66619	0.05781
Target	Sample	Relative Quantity	Relative Quantity SD
CD44	NT	1	1.14676
CD44	Irr 0,1nM	0.72356	0.2311
CD44	Irr 10nM	1.41804	0.3683
CD44	miR200c	1.41292	0.27503
CD44	Zeb1 10nM	2.04148	0.35892
CD44	DOT-01 10nM	0.98418	0.60083
CD44	DOT-02 0,1nM	2.0856	0.04517
Target	Sample	Relative Quantity	Relative Quantity SD			Target	Sample	Relative Quantity	Relative Quantity SD
Cadh	NT	1	0.01805			Cadh	NT	1	0.08373
Cadh	DOT-02 0,1nM	1.55148	0.33347			Cadh	DOT-02 0,1nM	2.76396	0.12285
Cadh	DOT-01 10nM	2.84695	0.45563			Cadh	DOT-01 50nM	1.70335	0.24499
Cadh	Zeb1 10nM	35.4798	1.8289			Cadh	Zeb1 10nM	24.5211	2.45275
CD24	NT	1	0.13876			CD24	NT	1	0.05811
CD24	DOT-02 0,1nM	1.43389	0.17873			CD24	DOT-02 0,1nM	2.44113	0.25149
CD24	DOT-01 10nM	1.65764	0.01817			CD24	DOT-01 50nM	2.42603	0.07637
CD24	Zeb1 10nM	2.00348	0.36891			CD24	Zeb1 10nM	2.85596	0.20555
Vim	NT	1	0.11882			Vim	NT	1	0.02611
Vim	DOT-02 0,1nM	0.97886	0.0124			Vim	DOT-02 0,1nM	0.82804	0.00902
Vim	DOT-01 10nM	0.54439	0.02525			Vim	DOT-01 50nM	0.42418	0.02511
Vim	Zeb1 10nM	0.73969	0.13322			Vim	Zeb1 10nM	0.41525	0.02204
			Gamme n°4 du 07/05/2014
Target	Sample	Relative Quantity	Relative Quantity SD			Cadh	NT	1	0.33406
Vim	NT	1	0.13221			Cadh	Irr 10nM	2.13993	0.14728
Vim	Irr 10nM	0.79827	0.23786			Cadh	Irr 20nM	2.18503	0.38484
Vim	Irr 20nM	0.68791	0.00376			Cadh	Irr50nM	0.07008	0.30133
Vim	Irr50nM	0.67019	0.02298			Cadh	Zeb 10nM	148.234	2.60761
Vim	Zeb 10nM	0.66683	0.13634			Cadh	DOT-01 10nM	8.52933	0.88424
Vim	DOT-01 10nM	0.24777	0.00376			Cadh	DOT-01 20nM	7.60217	0.00745
Vim	DOT-01 20nM	0.2887	0.00696			Cadh	DOT-01 50nM	10.893	0.19413
Vim	DOT-01 50nM	0.77723	0.01722			Cadh	DOT-03 20	0.71992	0.14147
Vim	DOT-03 20	0.52556	0.00031			Cadh	DOT-03 50nM	1.02398	0.14641
Vim	DOT-03 50nM	0.44567	0.02863			Cadh	JMJD4-01 10nM	3.08945	0.05703
Vim	JMJD4-01 10nM	1.06464	0.15026			Cadh	JMJD4-01 20nM	3.83129	0.14471
Vim	JMJD4-01 20nM	0.84609	0.11039			Cadh	JMJD4-01 50nM	2.38727	0.14154
Vim	JMJD4-01 50nM	0.50684	0.00026			Cadh	JHDM1D-04 10nM	0.87588	0.16583
Vim	JHDM1D-04 10nM	0.49994	0.03645			Cadh	JHDM1D-04 20nM	1.3506	0.33063
Vim	JHDM1D-04 20nM	0.78871	0.05513			Cadh	JHDM1D-04 50nM	0.68671	0.04884
Vim	JHDM1D-04 50nM	0.43376	0.02899			Cadh	JHDM1D-17 10nM	7.08324	0.67048
Vim	JHDM1D-17 10nM	0.93062	0.14655			Cadh	JHDM1D-17 20nM	8.65068	0.81935
Vim	JHDM1D-17 20nM	1.23513	0.01041			Cadh	JHDM1D-17 50nM	5.85282	0.09468
Vim	JHDM1D-17 50nM	0.8725	0.02767
CD24	NT	1	0.07514				DOT-01
CD24	Irr 10	1.25343	0.05827
CD24	Irr 20	1.16414	0.13702
CD24	Irr50	1.15257	0.2162
CD24	Zeb	2.65206	0.41836
CD24	DOT-01 10nM	1.29065	0.09564
CD24	DOT-01 20nM	1.39347	0.11496
CD24	DOT-01 50nM	3.54741	0.03213
CD24	DOT-03 20	0.31139	0.0437
CD24	DOT-03 50nM	0.26315	0.00066
CD24	JMJD4-01 10nM	1.48497	0.59365
CD24	JMJD4-01 20nM	1.74812	0.27016
CD24	JMJD4-01 50nM	0.69961	0.01552
CD24	JHDM1D-04 10nM	0.26363	0.04908
CD24	JHDM1D-04 20nM	0.5321	0.01049
CD24	JHDM1D-04 50nM	0.30855	0.03343
CD24	JHDM1D-17 10nM	0.66049	0.02458
CD24	JHDM1D-17 20nM	1.24208	0.07826
CD24	JHDM1D-17 50nM	0.5343	0.18342
Vim	NT	NTC	1	0.13221
Vim	siDOT-01 10nM	10nM	0.24777	0.00376
Vim	siDOT-01 20nM	20nM	0.2887	0.00696
Vim	siDOT-01 50nM	50nM	0.77723	0.01722
							DOT-01
Cadh	NT	NTC	1	0.33406
Cadh	siDOT-01 10nM	10nM	8.52933	0.88424
Cadh	siDOT-01 20nM	20nM	7.60217	0.00745
Cadh	siDOT-01 50nM	50nM	10.893	0.19413
CD24	NT	NTC	1	0.07514
CD24	siDOT-01 10nM	10nM	1.29065	0.09564
CD24	siDOT-01 20nM	20nM	1.39347	0.11496
CD24	siDOT-01 50nM	50nM	3.54741	0.03213
DOT1L	NT	NTC	1	0.02311
DOT1L	DOT-01 10nM	10nM	0.0179	0.00881
DOT1L	DOT-01 20nM	20nM	0.02724	0.00965
DOT1L	DOT-01 50nM	50nM	0.06664	0.00319
Cadh	NT	1	0.33406
				Valeurs brutes	Valeurs normalisées	EC bruts	EC normalisés		Valeurs norm	EC norm
Cadh	Irr 10nM	2.13993	0.14728	2.13993	1.01901	0.14728	0.0701333	siScr	1.01901	0.0701333
Cadh	DOT-01 10nM	8.52933	0.88424	8.52933	4.06159	0.88424	0.421067	si-01 10nM	4.06159	0.421067
								si-01 20nM	3.45553	0
Cadh	Irr 20nM	2.18503	0.38484	2.18503	0.993195	0.38484	0.181818
Cadh	DOT-01 20nM	7.60217	0.00745	7.60217	3.45553	0.00745	0
Cadh	Irr50nM	0.07008	0.30133	0.07008
Cadh	DOT-01 50nM	10.893	0.19413	10.893
Cadh	Zeb 10nM	148.234	2.60761	148.234
			Résultat/Gamme de si
				Figure 4 C article /cartographies
siDOT1L-02
Target	Sample	Relative Quantity	Relative Quantity SD			Target	Sample	Relative Quantity	Relative Quantity SD
Cadh	NT	1	0.01805			Cadh	NT	1	0.08373
Cadh	Irr 10nM	2.87286	0.35568			Cadh	Irr 10nM	0.94895	0.18917
Cadh	miR200c	353.764	1.24286			Cadh	Irr 50nM	0.8692	0.3501
Cadh	Zeb1 10nM	35.4798	1.8289			Cadh	Zeb1 10nM	24.5211	2.45275
Cadh	DOT-01 10nM	2.84695	0.45563			Cadh	DOT-01 50nM	1.70335	0.24499
Cadh	Irr 0,1nM	0.85854
Cadh	Irr 0,1nM	0.79609
Cadh	DOT-02 0,1nM	1.55148
Cadh	DOT-02 0,1nM	2.76396
	Moyenne
	Ecart-type
	Moyenne	Moy norm	Ecart-type	EC norm
siScr	0.827315	0.996765	0.0441588	0.0532034
si-02 0,1nM	2.15772	2.59966	0.857353	1.03296
			Moyenne de deux QPCRs
siDOT1L-01
Cadh	Irr 10nM	2.13993	0.14728
Cadh	DOT-01 10nM	8.52933	0.88424
Cadh	Irr 10nM	2.87286	0.35568	?		Cadh	Irr 10nM	0.94895	0.18917
Cadh	DOT-01 10nM	2.84695	0.45563			Cadh	Irr 50nM	0.8692	0.3501
						Cadh	DOT-01 50nM	1.70335	0.24499
			Moy Norm						Moy Norm
Cadh	Irr 10nM	2.13993	1.01901			Cadh	Irr 50nM	0.8692	1
Cadh	DOT-01 10nM	8.52933	4.06159			Cadh	DOT-01 50nM	1.70335	1.95968
ARNt du 13/02/2014 (QPCR exp migration du 18/03/2014 transfections à 10nM)							Gamme n°4 du 07/05/2014
Target	Sample	Ctrl	Relative Quantity	Relative Quantity SD		Target	Sample	Relative Quantity	Relative Quantity SD
Vim	NT	*	1	0.01967		Vim	NT	1	0.13221
Vim	IrrQ2		0.79166	0.01093		Vim	Irr 10nM	0.79827	0.23786
Vim	DOT-01		1.16582	0.09219		Vim	Irr 20nM	0.68791	0.00376
Vim	DOT-03		0.65184	0.11144		Vim	Irr50nM	0.67019	0.02298
Vim	EHMT2-02		1.54339	0.16899		Vim	Zeb 10nM	0.66683	0.13634
Vim	JHDM1D-17		0.99615	0.1166		Vim	DOT-01 10nM	0.24777	0.00376
Vim	JMJD4-01		1.4815	0.02753		Vim	DOT-01 20nM	0.2887	0.00696
Vim	KAT5-01		1.26114	0.15229		Vim	DOT-01 50nM	0.77723	0.01722
Vim	miR200c		0.43777	0.0446		Vim	DOT-03 20	0.52556	0.00031
Vim	TLE3-19		0.57908	0.01963		Vim	DOT-03 50nM	0.44567	0.02863
Vim	UHRF1-02		0.84062	0.03443		Vim	JMJD4-01 10nM	1.06464	0.15026
Cadh	NT	*	1	0.14237		Vim	JMJD4-01 20nM	0.84609	0.11039
Cadh	IrrQ2		0.9891	0.13062		Vim	JMJD4-01 50nM	0.50684	0.00026
Cadh	DOT-01		6.05432	0.65077		Vim	JHDM1D-04 10nM	0.49994	0.03645
Cadh	DOT-03		0.45315	0.01509		Vim	JHDM1D-04 20nM	0.78871	0.05513
Cadh	EHMT2-02		1.12044	0.17835		Vim	JHDM1D-04 50nM	0.43376	0.02899
Cadh	JHDM1D-17		2.56616	0.33585		Vim	JHDM1D-17 10nM	0.93062	0.14655
Cadh	JMJD4-01		1.00485	0.1892		Vim	JHDM1D-17 20nM	1.23513	0.01041
Cadh	KAT5-01		2.46782	0.00307		Vim	JHDM1D-17 50nM	0.8725	0.02767
Cadh	miR200c		155.311	24.7946
Cadh	TLE3-19		2.16986	0.08943		Cadh	NT	1	0.33406
Cadh	UHRF1-02		1.30719	0.19049		Cadh	Irr 10nM	2.13993	0.14728
CD24	NT	*	1	0.24941		Cadh	Irr 20nM	2.18503	0.38484
CD24	IrrQ2		2.04823	0.03707		Cadh	Irr50nM	0.07008	0.30133
CD24	DOT-01		3.59519	0.33715		Cadh	Zeb 10nM	148.234	2.60761
CD24	DOT-03		0.57573	0.05022		Cadh	DOT-01 10nM	8.52933	0.88424
CD24	EHMT2-02		0.73992	0.73455		Cadh	DOT-01 20nM	7.60217	0.00745
CD24	JHDM1D-17		0.74512	0.0903		Cadh	DOT-01 50nM	10.893	0.19413
CD24	JMJD4-01		0.46472	0.38173		Cadh	DOT-03 20	0.71992	0.14147
CD24	KAT5-01		2.01427	1.22929		Cadh	DOT-03 50nM	1.02398	0.14641
CD24	miR200c		2.7417	0.3321		Cadh	JMJD4-01 10nM	3.08945	0.05703
CD24	TLE3-19		1.45677	0.04368		Cadh	JMJD4-01 20nM	3.83129	0.14471
CD24	UHRF1-02		0.39056	0.1032		Cadh	JMJD4-01 50nM	2.38727	0.14154
CD44	NT	*	1	0.14941		Cadh	JHDM1D-04 10nM	0.87588	0.16583
CD44	IrrQ2		1.73465	0.26243		Cadh	JHDM1D-04 20nM	1.3506	0.33063
CD44	DOT-01		1.63727	0.45932		Cadh	JHDM1D-04 50nM	0.68671	0.04884
CD44	DOT-03		2.26428	0.53172		Cadh	JHDM1D-17 10nM	7.08324	0.67048
CD44	EHMT2-02		1.1771	0.29174		Cadh	JHDM1D-17 20nM	8.65068	0.81935
CD44	JHDM1D-17		2.48381	0.21247		Cadh	JHDM1D-17 50nM	5.85282	0.09468
CD44	JMJD4-01		1.75497	0.593
CD44	KAT5-01		1.5523	0.39565		CD24	NT	1	0.07514
CD44	miR200c		0.99106	0.24659		CD24	Irr 10	1.25343	0.05827
CD44	TLE3-19		2.70227	0.10558		CD24	Irr 20	1.16414	0.13702
CD44	UHRF1-02		1.60735	0.00527		CD24	Irr50	1.15257	0.2162
						CD24	Zeb	2.65206	0.41836
						CD24	DOT-01 10nM	1.29065	0.09564
						CD24	DOT-01 20nM	1.39347	0.11496
						CD24	DOT-01 50nM	3.54741	0.03213
						CD24	DOT-03 20	0.31139	0.0437
						CD24	DOT-03 50nM	0.26315	0.00066
						CD24	JMJD4-01 10nM	1.48497	0.59365
						CD24	JMJD4-01 20nM	1.74812	0.27016
						CD24	JMJD4-01 50nM	0.69961	0.01552
						CD24	JHDM1D-04 10nM	0.26363	0.04908
						CD24	JHDM1D-04 20nM	0.5321	0.01049
						CD24	JHDM1D-04 50nM	0.30855	0.03343
						CD24	JHDM1D-17 10nM	0.66049	0.02458
						CD24	JHDM1D-17 20nM	1.24208	0.07826
						CD24	JHDM1D-17 50nM	0.5343	0.18342
siDOT1L-01 (10nM)						siDOT1L-02 (0,1nM)
Target	Sample	Relative Quantity	Relative Quantity SD	Valeurs Norm	EC norm	Target	Sample	Relative Quantity	Relative Quantity SD	Valeurs Norm	EC norm
Cadh	Irr 10nM	0.9891	0.13062	0.999091	0.131939	Cadh	Irr 0,1nM	0.85854	0.07252	0.998302	0.0843256
Cadh	DOT-01	6.05432	0.65077	6.11547	0.657343	Cadh	DOT-02 0,1nM	1.55148	0.33347	1.80405	0.387756
Cadh	Irr 10nM	2.13993	0.14728	0.999967	0.0688224	Cadh	Irr 0,1nM	0.79609	0.07457	0.995112	0.0932125
Cadh	DOT-01 10nM	8.52933	0.88424	3.98567	0.413196	Cadh	DOT-02 0,1nM	2.76396	0.12285	3.45495	0.153562
Cadh	Irr 10nM	2.87286	0.35568	1.001	0.12393
Cadh	DOT-01 10nM	2.84695	0.45563	0.991969	0.158756
DOT1L	Irr 10nM	0.57944	0.10216	0.999034	0.176138	DOT1L	Irr 0,1nM	0.91068	0.26268	1.00075	0.288659
DOT1L	DOT-01	0.08117	0.00662	0.139948	0.0114138	DOT1L	DOT-02 0,1nM	0.37286	0.03253	0.409736	0.0357473
DOT1L	Irr 10nM	1.44945	0.40358	0.999621	0.288271	DOT1L	Irr 0,1nM	0.90917	0.03191	0.999088	0.032967
DOT1L	DOT-01 10nM	0.0179	0.00881	0.0123448	0.00629286	DOT1L	DOT-02 0,1nM	0.37448	0.0033	0.411516	0.032967
DOT1L	Irr 10nM	?	?
DOT1L	DOT-01 10nM	?	?
CD24	Irr 10nM	2.04823	0.03707	0.999137	0.0180829	CD24	Irr 0,1nM	1.05804	0.21736	0.998151	0.205057
CD24	DOT-01	3.59519	0.33715	1.75375	0.164463	CD24	DOT-01 10nM	1.65764	0.01817	1.56381	0.0171415
CD24	Irr 10	1.25343	0.05827	1.00274	0.046616	CD24	Irr 0,1nM	0.82238	0.03805	1.0029	0.0464024
CD24	DOT-01 10nM	1.29065	0.09564	1.03252	0.076512	CD24	DOT-02 0,1nM	2.44113	0.25149	2.97699	0.306695
CD24	Irr 10nM	1.03954	0.12568	1.00926	0.122019
CD24	DOT-01 10nM	1.65764	0.01817	1.60936	0.0176408
E-cad		CD24		DOT1L		E-cad		CD24		DOT1L
Irr 10nm	siDOT1L-01	Irr 10nm	siDOT1L-01	Irr 10nm	siDOT1L-01	Irr 0.1nm	siDOT1L-02	Irr 0.1nm	siDOT1L-02	Irr 0.1nm	siDOT1L-02
0.999091	6.11547	0.999137	1.75375	0.999034	0.139948	0.998302	1.80405	0.998151	1.56381	1.00075	0.409736
0.999967	3.98567	1.00274	1.03252	0.999621	0.0123448	0.995112	3.45495	1.0029	2.97699	0.999088	0.411516
1.001	0.991969	1.00926	1.60936
		QPCR1	QPCR2	QPCR3	Moyenne	EC
siScr	siScr	0.998302	0.998302	0.998302	0.998302	0
DOT1L-02	si-02	0.409736	0.411516		0.410626	0.00125881
DOT1L-02	si-02	1.80405	3.45495		2.6295	1.16737
DOT1L-02	si-02	1.56381	2.97699		2.2704	0.999267
DOT1L-01	si-01	0.139948	0.0123448		0.0761466	0.0902293
DOT1L-01	si-01	6.11547	3.98567	0.991969	5.05057	1.506
DOT1L-01	si-01	1.75375	1.03252	1.60936	1.68156	0.102101

## Sheet: FIG 4D & 5D
Migration
		Tox?
		Essai n°2	Essai n°3	Essai n°5	moyenne	ET
	NT (n=3)	123.028	102.336	121.283	115.549	11.4765
	IrrQ2 (n=3)	100	100	100	100	0
	Zeb1 (n=3)	127.824	105.012	93.4453	108.761	17.4931
	miR200C (n=3)	67.0698	26.3298	21.8553	38.4183	24.9136
	DOT-01 (n=2)		24.5218	15.493	20.0074	6.38436
	DOT-03 (n=2)	53.2588	27.1182		40.1885	18.4842
	JMJD4-01 (n=2)		54.7994	44.9506	49.875	6.96416
	JMJD4-04 (n=1)		21.2752		21.2752	0
	KAT5-01 (n=2)		23.8879	17.9257	20.9068	4.21591
	JHDM1D-17 (n=2)	66.828	59.6478	67.8617	64.7792	4.47385
	JHDM1D-04 (n=1)		42.3277		42.3277	0
Toxicité
	Essai n°3		Essai n°5		moyenne T0	ET T0	moyenne T24h	ET T24h
	T0	T24h	T0	T24h
NT	3808592	3423924	2397192	2.85938e+06	3102892	998011	3.14165e+06	399195
IrrQ2	3685780	3224762	1993660	2.08343e+06	2839720	1.19651e+06	2.6541e+06	807043
Zeb1	3348928	3907838	3690812	2858684	3519870	241748	3383261	741864
miR200C	3779272	3824466	2659012	3.14458e+06	3219142	792143	3.48452e+06	480753
DOT-01	4313852	3244326	4310740	3.57589e+06	4312296	2200.52	3.41011e+06	234454
DOT-03	4188784	3434764			4188784	0	3434764	0
JMJD4-01	2836568	3434764	1656024	2.06939e+06	2246296	834771	2.75208e+06	965463
JMJD4-04	2921668	1319960			2921668	0	1319960	0
KAT5-01	2778884	1.85888e+06	2548536	2795804	2663710	162881	2.32734e+06	662503
JHDM1D-17	2778884	2.7647e+06	3928612	3.06095e+06	3353748	812980	2.91282e+06	209476
JHDM1D-04	1660188	1106944			1660188	0	1106944	0
Cadhérine
		Essai n°4			Essai n°5			Moyenne de 2 manips
Target	Sample	Relative Quantity	Relative Quantity SD	% induction CDH1 par / à miR200C	Relative Quantity	Relative Quantity SD	% induction CDH1 par / à miR200C	Relative Quantity	ET (ratios d'induction / miR200C
Cadh	NT	1.0114	0.14425	0.644462	0.16183	0.40045	0.0334304	0.586615	0.432065
Cadh	IrrQ2	1	0.1324	0.637198	1	0.0901	0.206577	1	0.304495
Cadh	Zeb1				100.883	5.4123	0.208402	100.883
Cadh	miR200c	156.937	24.9702	1	484.089	32.3899	1	320.513	0
Cadh	DOT-01	6.11865	0.66166	3.89879	1.32563	0.1271	0.27384	3.72214	2.56323
Cadh	DOT-03	0.45805	0.01523	0.291869	0.42634	0.11697	0.0880706	0.442195	0.144107
Cadh	JMJD4-01	1.01611	0.19147	0.647464	2.79489	0.49488	0.57735	1.9055	0.0495775
Cadh	KAT5-01	2.49617	0.00312	1.59056	6.9273	0.6995	1.431	4.71174	0.112825
Cadh	JHDM1D-17	2.59445	0.33812	1.65318				2.59445
CD24
		Essai n°4			Essai n°5			Moyenne de 2 manips
Target	Sample	Relative Quantity	Relative Quantity SD	induction CD24 par / à miR200C	Relative Quantity	Relative Quantity SD	induction CD24 par / à miR200C	Relative Quantity	ET (ratios d'induction / miR200C
CD24	NT	0.50896	0.12507	0.377047	0.21171	0.52674	0.0442524	0.360335	0.235321
CD24	IrrQ2	1	0.0083	0.740818	1	0.03607	0.209024	1	0.376035
CD24	Zeb1			0	2.685	0.59016	0.561228	2.685	0.396848
CD24	miR200c	1.34986	0.14489	1	4.78415	0.12722	1	3.067	0
CD24	DOT-01	1.86378	0.19174	1.38072	1.2829	0.04912	0.268156	1.57334	0.786702
CD24	DOT-03	0.29443	0.01765	0.218119	0.30946	0.00805	0.0646844	0.301945	0.108495
CD24	JMJD4-01	0.23618	0.19198	0.174966	1.57516	0.07118	0.329246	0.90567	0.109092
CD24	KAT5-01	0.99663	0.61029	0.738321	2.57624	0.47668	0.538495	1.78643	0.141298
CD24	JHDM1D-17	0.374	0.03797	0.277066			0	0.374	0.195915
Vimentine
		Essai n°4			Essai n°5			Moyenne de 2 manips
Target	Sample	Relative Quantity	Relative Quantity SD	induction CD24 par / à miR200C	Relative Quantity	Relative Quantity SD	induction CD24 par / à miR200C	Relative Quantity	ET (ratios d'induction / miR200C
CD44	NT	0.50896	0.12507	0.377047	4.78415	0.12722	1.78181	2.64656	0.993315
CD44	IrrQ2	1	0.0083	0.740818	1	0.03607	0.372439	1	0.260483
CD44	Zeb1			0			0		0
CD44	miR200c	1.34986	0.14489	1	2.685	0.59016	1	2.01743	0
CD44	DOT-01	1.86378	0.19174	1.38072	1.2829	0.04912	0.477803	1.57334	0.63846
CD44	DOT-03	0.29443	0.01765	0.218119	0.30946	0.00805	0.115255	0.301945	0.0727357
CD44	JMJD4-01	0.23618	0.19198	0.174966	1.57516	0.07118	0.586652	0.90567	0.291106
CD44	KAT5-01	0.99663	0.61029	0.738321	2.57624	0.47668	0.959493	1.78643	0.156393
CD44	JHDM1D-17	0.374	0.03797	0.277066			0	0.374	0.195915
				Figure migration
Migration
		Tox?
		Essai n°2	Essai n°3	Essai n°5	moyenne	ET
	NT (n=3)	123.028	102.336	121.283	115.549	11.4765
	IrrQ2 (n=3)	100	100	100	100	0
	Zeb1 (n=3)	127.824	105.012	93.4453	108.761	17.4931
	miR200C (n=3)	67.0698	26.3298	21.8553	38.4183	24.9136
	DOT-01 (n=2)		24.5218	15.493	20.0074	6.38436
	DOT-03 (n=2)	53.2588	27.1182		40.1885	18.4842
	JMJD4-01 (n=2)		54.7994	44.9506	49.875	6.96416
	JMJD4-04 (n=1)		21.2752		21.2752	0
	KAT5-01 (n=2)		23.8879	17.9257	20.9068	4.21591
	JHDM1D-17 (n=2)	66.828	59.6478	67.8617	64.7792	4.47385
	JHDM1D-04 (n=1)		42.3277		42.3277	0
Toxicité
	Essai n°3		Essai n°5		moyenne T0	ET T0	moyenne T24h	ET T24h
	T0	T24h	T0	T24h
NT	3808592	3423924	2397192	2.85938e+06	3102892	998011	3.14165e+06	399195
IrrQ2	3685780	3224762	1993660	2.08343e+06	2839720	1.19651e+06	2.6541e+06	807043
Zeb1	3348928	3907838	3690812	2858684	3519870	241748	3383261	741864
miR200C	3779272	3824466	2659012	3.14458e+06	3219142	792143	3.48452e+06	480753
DOT-01	4313852	3244326	4310740	3.57589e+06	4312296	2200.52	3.41011e+06	234454
DOT-03	4188784	3434764			4188784	0	3434764	0
JMJD4-01	2836568	3434764	1656024	2.06939e+06	2246296	834771	2.75208e+06	965463
JMJD4-04	2921668	1319960			2921668	0	1319960	0
KAT5-01	2778884	1.85888e+06	2548536	2795804	2663710	162881	2.32734e+06	662503
JHDM1D-17	2778884	2.7647e+06	3928612	3.06095e+06	3353748	812980	2.91282e+06	209476
JHDM1D-04	1660188	1106944			1660188	0	1106944	0
	Essai n°3	Essai n°5	Moyenne	EC
NT (n=2)	102.336	121.283	111.809	13.398
IrrQ2 (n=2)	100	100	100	0
Zeb1 (n=3)	105.012	93.4453	99.2288	8.17912
miR200C (n=2)	26.3298	21.8553	24.0925	3.16394
DOT-01 (n=2)	24.5218	15.493	20.0074	6.38436
DOT-03 (n=2)	27.1182		27.1182
JMJD4-01 (n=2)	54.7994	44.9506	49.875	6.96416
JMJD4-04 (n=1)	21.2752		21.2752
KAT5-01 (n=2)	23.8879	17.9257	20.9068	4.21591
JHDM1D-17 (n=2)	59.6478	67.8617	63.7548	5.8081
JHDM1D-04 (n=1)	42.3277		42.3277
	Essai n°3	Essai n°5	Moyenne	EC	Valeurs norm	EC norm
NT (n=2)	102.336	121.283	111.809	13.398	1.11809	0.13398
IrrQ2 (n=2)	100	100	100	0	1	0
miR200C (n=2)	26.3298	21.8553	24.0925	3.16394	0.240925	0.0316394
DOT-01 (n=2)	24.5218	15.493	20.0074	6.38436	0.200074	0.0638436
			% inhibition	EC
		NTC	-11.8094	13.398
		siScr	0	0
		miR200c	75.9075	3.16394		siDOT1L-01
		si-DOT1L-01	79.9926	6.38436
					Valeurs norm	EC norm
NT (n=2)	102.336	121.283	111.809	13.398	1.11809	0.13398
IrrQ2 (n=2)	100	100	100	0	1	0
miR200C (n=2)	26.3298	21.8553	24.0925	3.16394	0.240925	0.0316394
KAT5-01 (n=2)	23.8879	17.9257	20.9068	4.21591	0.209068	0.0421591
			% inhibition	EC
		NTC	-11.8094	13.398
		siScr	0	0
		miR200c	75.9075	3.16394
		si-KAT5-01	79.0932	4.21591		siKAT5-01
	Essai n°3		Essai n°5		moyenne T0	ET T0	moyenne T24h	ET T24h
	T0	T24h	T0	T24h
IrrQ2	3685780	3224762	1993660	2.08343e+06	2839720	1.19651e+06	2.6541e+06	807043
miR200C	3779272	3824466	2659012	3.14458e+06	3219142	792143	3.48452e+06	480753
KAT5-01	2778884	1.85888e+06	2548536	2795804	2663710	162881	2.32734e+06	662503

## Sheet: FIG 5A
				GREJR plaque5 (plaques à 1µM préparées le 15 04 2013)
	1	2	3	4	5	6	7	8	9	10	11	12
A	IrrQ2	HDAC5	HDAC2	MLL4	PCAF	SMARCC1	SMARCD1	HDAC7A	MYST1	CARM1	CREBBP	Mock
B	mir200c	HDAC3	FALZ	HDAC1	HDAC4	HTATIP	JMJD2A	ASF1A	TAF5	NASP	PB1	ZEB1
C	ZEB1	HBXAP	CHRAC1	CBX2	ARID1B	TAF6L	HDAC9	SUV39H2	SIRT2	HDAC6	SET7	mir200c
D	Mock	NSD1	HDAC11	JMJD1A	RPS6KA5	MYST4	HDAC8	MYST3	HDAC10	PPARGC1A	HRMT1L4	IrrQ2
E	IrrQ2	NPM2	CHD6	SYCP3	SUPT5H	TERF1	SMARCAD1	PML	CBX3	L3MBTL2	USP22	Mock
F	mir200c	BAZ2A	FOXP3	TNP1	PRMT7	RBM14	HUWE1	CPA4	MAP3K12	SUPT4H1	PHB	ZEB1
G	ZEB1	HELLS	SUPT6H	WHSC1L1	HMGA1	BNIP3	UBE2N	SET	PHGDH	GRHPR	ATAD2	mir200c
H	Mock	KIAA1240	ORC1L	ARD1	NAT5	C14ORF35	AANAT	FLJ13848	NAT8L	KLP1	NAT6	IrrQ2
						plaque 5.1
A	7426.03	7744.65	8234.63	10429.4	8301.78	11382.5	29602.3	15247.5	17634.1	12172.8	6896.24	6488.66
B	51592.9	12788.4	7190.06	13478	9246.31	19997.6	26813.2	7437.82	9151.62	8751.49	13727.1	14665.2
C	15072.5	7436.62	4600.36	16785.4	8701.49	22607.8	7636.56	14299	12939.3	11760.4	7703.53	72891.2
D	8361.15	6610.23	8298.73	10679.5	12968.4	8512.03	16458.5	12334	7313.92	11180	10602.6	8925.68
E	9687.13	9849.98	9237.33	12024	25471.1	8046.95	11521.5	16129	7199.39	10207.4	22036.7	6958.67
F	57765.7	6749.93	10164.9	13427	16827.2	15504.9	15275.1	8584.63	10393.2	20641.2	8145.99	18908.2
G	16082.3	14104	14183.1	14397.1	10441.6	5863.73	10255.2	21910.8	5846.22	11832.5	7123.04	66117.5
H	9762.94	7798.16	48797.6	20113.7	13774.9	12549.1	12564.9	10805.6	9788.03	14972.8	31703.5	9223.44
		Médiane
		11281.2
	1	2	3	4	5	6	7	8	9	10	11	12
A	-3855.21	-3536.59	-3046.61	-851.825	-2979.45	101.215	18321	3966.28	6352.85	891.555	-4385	-4792.58
B	40311.7	1507.14	-4091.18	2196.8	-2034.93	8716.38	15531.9	-3843.42	-2129.61	-2529.75	2445.82	3383.92
C	3791.24	-3844.62	-6680.88	5504.17	-2579.75	11326.6	-3644.68	3017.72	1658.08	479.155	-3577.71	61610
D	-2920.09	-4671.01	-2982.51	-601.785	1687.11	-2769.2	5177.24	1052.8	-3967.32	-101.215	-678.645	-2355.56
E	-1594.11	-1431.26	-2043.91	742.775	14189.9	-3234.29	240.225	4847.8	-4081.85	-1073.86	10755.4	-4322.57
F	46484.4	-4531.31	-1116.3	2145.78	5545.92	4223.69	3993.83	-2696.61	-887.995	9360.01	-3135.25	7626.93
G	4801.08	2822.77	2901.83	3115.91	-839.595	-5417.51	-1026.03	10629.6	-5435.02	551.255	-4158.2	54836.3
H	-1518.3	-3483.08	37516.4	8832.49	2493.69	1267.85	1283.61	-475.585	-1493.2	3691.58	20422.3	-2057.8
	1	2	3	4	5	6	7	8	9	10	11	12
A	3855.2	3536.59	3046.61	851.825	2979.45	101.215	18321	3966.28	6352.85	891.555	4384.99	4792.57
B	40311.7	1507.14	4091.18	2196.8	2034.92	8716.38	15531.9	3843.41	2129.61	2529.74	2445.82	3383.92
C	3791.24	3844.61	6680.88	5504.17	2579.74	11326.6	3644.68	3017.72	1658.09	479.155	3577.7	61610
D	2920.09	4671.01	2982.51	601.785	1687.12	2769.2	5177.24	1052.8	3967.32	101.215	678.645	2355.55
E	1594.11	1431.26	2043.9	742.775	14189.9	3234.28	240.225	4847.8	4081.84	1073.86	10755.4	4322.56
F	46484.4	4531.31	1116.3	2145.78	5545.92	4223.69	3993.83	2696.61	887.995	9360.01	3135.24	7626.93
G	4801.08	2822.77	2901.83	3115.91	839.595	5417.51	1026.04	10629.6	5435.02	551.255	4158.19	54836.3
H	1518.3	3483.07	37516.4	8832.49	2493.7	1267.86	1283.62	475.585	1493.2	3691.58	20422.3	2057.8
			MAD =	3032.16		3SD	13486.5
			SD =	4495.54		2SD	8991
						1SD	4495.5
						plaque 5.2
A	12413.6	17609.3	11412.9	18779.3	17113.4	16280.4	39415.8	20880	28877	16022.1	15138.7	16777.4
B	59437.2	17376.6	11252.4	18081.5	16574.9	37526.1	25667.6	9925.44	11028.8	8591.77	15306.3	22274
C	38060.6	10050.3	7220.68	19939.8	10088.6	29436	15144.1	23411.2	18668.2	16128.5	13443.3	172992
D	11529.9	13683.6	14551.6	17870.5	17764.4	14662.5	21349.1	20994.4	11171.4	15361.1	22806	12005.7
E	16772.1	13862.3	12993.1	20836.1	28093.2	9935.85	16052.9	28243.2	14478.3	14204.5	24479.3	15656.2
F	90749.1	10523.5	11155.3	17981.1	18223.2	15299.3	21388.5	13119.7	13781.2	31374.8	10966	27755.4
G	30400.1	15957.9	22301	19363.1	14682.6	7635.47	13381.3	23644	11022.8	19866.1	16837.8	126958
H	15241.8	14612.5	35152.7	26134.4	22702.3	18718.2	21480.3	19277.9	13732.5	15749.5	32969.9	19859.1
		Médiane
		16427.6
	1	2	3	4	5	6	7	8	9	10	11	12
A	-4014.01	1181.69	-5014.8	2351.7	685.795	-147.285	22988.2	4452.33	12449.4	-405.535	-1288.97	349.735
B	43009.6	948.915	-5175.23	1653.88	147.285	21098.4	9239.92	-6502.2	-5398.84	-7835.88	-1121.35	5846.33
C	21632.9	-6377.38	-9206.97	3512.17	-6339	13008.3	-1283.52	6983.53	2240.6	-299.105	-2984.34	156564
D	-4897.77	-2744.03	-1876.02	1442.88	1336.72	-1765.19	4921.49	4566.76	-5256.28	-1066.51	6378.33	-4421.91
E	344.465	-2565.34	-3434.52	4408.42	11665.5	-6491.8	-374.765	11815.5	-1949.38	-2223.11	8051.65	-771.395
F	74321.5	-5904.12	-5272.34	1553.44	1795.58	-1128.36	4960.88	-3307.97	-2646.47	14947.1	-5461.67	11327.8
G	13972.4	-469.785	5873.33	2935.45	-1745.07	-8792.17	-3046.33	7216.33	-5404.84	3438.44	410.165	110530
H	-1185.82	-1815.19	18725.1	9706.74	6274.63	2290.56	5052.65	2850.28	-2695.19	-678.185	16542.2	3431.44
	1	2	3	4	5	6	7	8	9	10	11	12
A	4014.01	1181.68	5014.8	2351.7	685.795	147.285	22988.2	4452.33	12449.4	405.535	1288.96	349.735
B	43009.6	948.915	5175.23	1653.88	147.285	21098.4	9239.92	6502.2	5398.84	7835.88	1121.36	5846.33
C	21632.9	6377.38	9206.97	3512.17	6338.99	13008.3	1283.52	6983.53	2240.61	299.105	2984.34	156564
D	4897.77	2744.03	1876.03	1442.88	1336.72	1765.19	4921.49	4566.76	5256.28	1066.51	6378.33	4421.9
E	344.465	2565.34	3434.53	4408.42	11665.5	6491.8	374.765	11815.5	1949.38	2223.11	8051.65	771.395
F	74321.5	5904.12	5272.34	1553.44	1795.58	1128.37	4960.88	3307.97	2646.47	14947.1	5461.66	11327.8
G	13972.4	469.785	5873.33	2935.45	1745.07	8792.17	3046.32	7216.33	5404.84	3438.44	410.165	110530
H	1185.82	1815.18	18725.1	9706.74	6274.63	2290.57	5052.65	2850.28	2695.2	678.185	16542.2	3431.44
			MAD =	3436.48		3SD	15285
			SD =	5094.95		2SD	10190
						1SD	5095
		Plate 1					Plate 2
					Moyenne	SD					Moyenne	SD
siControl	3855.2	1594.11	2355.55	2057.8	2465.66	977.909	4014.01	344.465	4421.9	3431.44	3955.78	497.795
siZEB1	3791.24	4801.08	3383.92	7626.93	6214.01	1998.18	21632.9	13972.4	5846.33	11327.8	13194.9	6564.86
KAT5	8716.38				8716.38		21098.4				21098.4
siSET	10629.6				10629.6		7216.33				7216.33
									Moyenne	SD
1MAD	3032.16						1MAD	3436.48	3234.32	285.894
2MAD	6064.4						2MAD	6873	6468.7	571.767
3MAD	9096.6						3MAD	10309.5	9703.05	857.65
									Moyenne	SD
siControl	3855.2	1594.11	2355.55	2057.8	4014.01	344.465	4421.9	3431.44	3104.29	1093.24
siZEB1	3791.24	4801.08	3383.92	7626.93	21632.9	13972.4	5846.33	11327.8	10867.9	6297
KAT5	8716.38				21098.4				14907.4	8755.42
siSET	10629.6				7216.33				8922.94	2413.52

## Sheet: FIG 5C
				Bilan KAT5 QPCR
	QPCR KAT5 n=1 (26/05/2014)						QPCR KAT5 n=1 (30/05/2014)
Target	Sample	Relative Quantity	Relative Quantity SD			Target	Sample	Relative Quantity	Relative Quantity SD
Cadh	NT	1	0.02962			Cadh	NT	1	0.15344
Cadh	Irr 1nM	1.24212	0.06026			Cadh	Irr 1nM	1.92459	0.15937
Cadh	KAT5-05 1nM	4.46849	0.20379			Cadh	KAT5-05 1nM	5.57449	1.33898
Cadh	Irr 10nM	0.91187	0.08394			Cadh	Irr10nM	2.69219	0.33252
Cadh	Zeb1 10nM	57.1079	4.29462			Cadh	Zeb1	43.1108	5.78448
Cadh	Irr 20nM	0.89015	0.01139			Cadh	Irr20nM	1.2877	0.14
Cadh	KAT5-01 20nM	2.51088	0.2909			Cadh	KAT5-01 20nM	5.5063	0.77729
Target	Sample	Relative Quantity	Relative Quantity SD			Target	Sample	Relative Quantity	Relative Quantity SD
TSPAN13	NT	1	0.13974			TSPAN13	NT	1	0.02201
TSPAN13	Irr 1nM	0.71761	0.12192			TSPAN13	Irr 1nM	1.15056	0.06459
TSPAN13	KAT5-05 1nM	2.15732	0.25323			TSPAN13	KAT5-05 1nM	2.8191	0.61113
TSPAN13	Irr 10nM	0.60415	0.08219			TSPAN13	Irr10nM	1.16994	0.04318
TSPAN13	Zeb1 10nM	2.84119	0.50105			TSPAN13	Zeb1	3.17233	0.1207
TSPAN13	Irr 20nM	0.67297	0.09062			TSPAN13	Irr20nM	1.17147	0.19139
TSPAN13	KAT5-01 20nM	1.57474	0.33904			TSPAN13	KAT5-01 20nM	2.45123	0.47589
Target	Sample	Relative Quantity	Relative Quantity SD			Target	Sample	Relative Quantity	Relative Quantity SD
Zeb1	NT	1	0.1238			Zeb1	NT	1	0.15357
Zeb1	Irr 10nM	0.58921	0.04071			Zeb1	Irr10nM	0.65466	0.01164
Zeb1	Zeb1 10nM	0.11585	0.01622			Zeb1	Zeb1	0.1809	0.01417
Target	Sample	Relative Quantity	Relative Quantity SD			Target	Sample	Relative Quantity	Relative Quantity SD
KAT5	NT	1	0.0564			KAT5	NT	1	0.0031
KAT5	Irr 1nM	2.05798	0.00751			KAT5	Irr 1nM	1.34312	0.11224
KAT5	KAT5-05 1nM	0.11454	0.00458			KAT5	KAT5-05 1nM	0.14615	0.00739
KAT5	Irr 20nM	1.86139	0.24718			KAT5	Irr20nM	1.18875	0.00273
KAT5	KAT5-01 20nM	0.15032	0.01111			KAT5	KAT5-01 20nM	0.15489	0.01357
Target	Sample	Relative Quantity	Relative Quantity SD			Target	Sample	Relative Quantity	Relative Quantity SD
CRB3	NT	1	0.09314			CRB3	NT	1	0.04955
CRB3	Irr 1nM	0.86048	0.0009			CRB3	Irr 1nM	1.19615	0.07061
CRB3	KAT5-05 1nM	0.74608	0.08242			CRB3	KAT5-05 1nM	0.87252	0.14436
CRB3	Irr 10nM	0.84573	0.00262			CRB3	Irr10nM	1.01279	0.0572
CRB3	Zeb1 10nM	45.2357	11.8179			CRB3	Zeb1	36.2979	0.18295
CRB3	Irr 20nM	0.69063	0.19266			CRB3	Irr20nM	0.94397	0.04689
CRB3	KAT5-01 20nM	0.94751	0.26299			CRB3	KAT5-01 20nM	1.0111	0.0733
Target	Sample	Relative Quantity	Relative Quantity SD			Target	Sample	Relative Quantity	Relative Quantity SD
OCLN	NT	1	0.04345			OCLN	NT	1	0.4101
OCLN	Irr 1nM	0.90568	0.07425			OCLN	Irr 1nM	1.05637	0.40195
OCLN	KAT5-05 1nM	0.45727	0.01468			OCLN	KAT5-05 1nM	0.69268	0.1063
OCLN	Irr 10nM	0.70041	0.1195			OCLN	Irr10nM	0.68648	0.10209
OCLN	Zeb1 10nM	2.16086	0.44823			OCLN	Zeb1	1.54833	0.06821
OCLN	Irr 20nM	0.82814	0.08428			OCLN	Irr20nM	0.82244	0.06939
OCLN	KAT5-01 20nM	0.15949	0.01739			OCLN	KAT5-01 20nM	0.1444	0.00883
Target	Sample	Relative Quantity	Relative Quantity SD			Target	Sample	Relative Quantity	Relative Quantity SD
EPCAM	NT	1	0.12428			EPCAM	NT	1	0.16958
EPCAM	Irr 1nM	0.92438	0.10257			EPCAM	Irr 1nM	1.15269	0.11936
EPCAM	KAT5-05 1nM	0.81273	0.12407			EPCAM	KAT5-05 1nM	1.29186	0.0738
EPCAM	Irr 10nM	0.66472	0.05687			EPCAM	Irr10nM	0.94788	0.04685
EPCAM	Zeb1 10nM	13.9131	1.12644			EPCAM	Zeb1	12.0655	2.02996
EPCAM	Irr 20nM	0.78385	0.04167			EPCAM	Irr20nM	0.95418	0.09855
EPCAM	KAT5-01 20nM	0.38287	0.01244			EPCAM	KAT5-01 20nM	0.41437	0.02518
Target	Sample	Relative Quantity	Relative Quantity SD			Target	Sample	Relative Quantity	Relative Quantity SD
Vim	NT	1	0.05235			Vim	NT	1	0.214
Vim	Irr 1nM	0.66328	0.30193			Vim	Irr 1nM	1.20376	0.11394
Vim	KAT5-05 1nM	0.76192	0.1134			Vim	KAT5-05 1nM	0.95458	0.1975
Vim	Irr 10nM	0.59468	0.37703			Vim	Irr10nM	0.66172	0.06561
Vim	Zeb1 10nM	0.80208	0.10681			Vim	Zeb1	0.79529	0.09702
Vim	Irr 20nM	0.93966	0.00894			Vim	Irr20nM	0.71472	0.08811
Vim	KAT5-01 20nM	0.80276	0.1091			Vim	KAT5-01 20nM	0.89817	0.00851
Target	Sample	Relative Quantity	Relative Quantity SD			Target	Sample	Relative Quantity	Relative Quantity SD
SNAI1	NT	1	0.04832			SNAI1	NT	1	0.02369
SNAI1	Irr 1nM	1.1947	0.17445			SNAI1	Irr 1nM	1.39747	0.1233
SNAI1	KAT5-05 1nM	0.85265	0.04307			SNAI1	KAT5-05 1nM	3.60649	0.66173
SNAI1	Irr 10nM	0.82502	0.02476			SNAI1	Irr10nM	0.90419	0.05054
SNAI1	Zeb1 10nM	0.65315	0.09266			SNAI1	Zeb1	1.55843	0.07308
SNAI1	Irr 20nM	0.97264	0.09463			SNAI1	Irr20nM	0.96192	0.03891
SNAI1	KAT5-01 20nM	2.51865	0.12429			SNAI1	KAT5-01 20nM	5.61944	0.86392
Target	Sample	Relative Quantity	Relative Quantity SD			Target	Sample	Relative Quantity	Relative Quantity SD
CXCR4	NT	1	0.11917			CXCR4	NT	1	0.05213
CXCR4	Irr 1nM	0.67015	0.13009			CXCR4	Irr 1nM	0.74315	0.03286
CXCR4	KAT5-05 1nM	2.50719	0.23193			CXCR4	KAT5-05 1nM	3.141	0.18003
CXCR4	Irr 10nM	0.43963	0.04647			CXCR4	Irr10nM	0.45696	0.07772
CXCR4	Zeb1 10nM	1.21919	0.16617			CXCR4	Zeb1	1.19335	0.05936
CXCR4	Irr 20nM	0.54675	0.02485			CXCR4	Irr20nM	0.41873	0.05347
CXCR4	KAT5-01 20nM	0.78004	0.07748			CXCR4	KAT5-01 20nM	1.04508	0.01419
Target	Sample	Relative Quantity	Relative Quantity SD			Target	Sample	Relative Quantity	Relative Quantity SD
CDH11	NT	1	0.42877			CDH11	NT	1	0.01058
CDH11	Irr 1nM	0.43663	0.24013			CDH11	Irr 1nM	1.16146	0.19789
CDH11	KAT5-05 1nM	0.2964	0.03391			CDH11	KAT5-05 1nM	0.91231	0.0475
CDH11	Irr 10nM	0.31773	0.00017			CDH11	Irr10nM	0.74395	0.0205
CDH11	Zeb1 10nM	0.34695	0.07368			CDH11	Zeb1	0.63406	0.15433
CDH11	Irr 20nM	0.47061	0.14808			CDH11	Irr20nM	0.75327	0.13762
CDH11	KAT5-01 20nM	0.65205	0.1262			CDH11	KAT5-01 20nM	1.55802	0.32437
Target	Sample	Relative Quantity	Relative Quantity SD			Target	Sample	Relative Quantity	Relative Quantity SD
SPARC	NT	1	0.5368			SPARC	NT	1	0.04638
SPARC	Irr 1nM	0.60671	0.14219			SPARC	Irr 1nM	0.9439	0.03335
SPARC	KAT5-05 1nM	5.36888	0.41891			SPARC	KAT5-05 1nM	6.95057	0.5662
SPARC	Irr 10nM	0.43983	0.19586			SPARC	Irr10nM	0.5002	0.04653
SPARC	Zeb1 10nM	0.30246	0.0392			SPARC	Zeb1	0.46906	0.02976
SPARC	Irr 20nM	0.5125	0.04144			SPARC	Irr20nM	0.42244	0.1179
SPARC	KAT5-01 20nM	0.68227	0.12258			SPARC	KAT5-01 20nM	1.34517	0.23517
Target	Sample	Relative Quantity	Relative Quantity SD			Target	Sample	Relative Quantity	Relative Quantity SD
CD44	NT	1	0.3572			CD44	NT	1	0.85899
CD44	Irr 1nM	26.7651	173.631			CD44	Irr 1nM	1.10125	0.32443
CD44	Irr 10nM	1.30619	0.13819			CD44	KAT5-05 1nM	1.81048	0.28797
CD44	Irr 20nM	2.04634	1.23155			CD44	Irr10nM	1.1147	0.11255
CD44	Zeb1 10nM	1.01877	0.08185			CD44	Zeb1	0.70482	0.08117
CD44	KAT5-01 20nM	1.10913	0.6742			CD44	Irr20nM	404.249	3414.85
CD44	KAT5-05 1nM	1.16432	0.18185			CD44	KAT5-01 20nM	2.23846	1.68614
Target	Sample	Sample	Relative Quantity	Relative Quantity SD		Target	Sample	Sample	Relative Quantity	Relative Quantity SD
Cadh	NTC	NTC	1	0.02962		Cadh	NTC	NTC	1	0.15344
Cadh	siCtrl 10nM	siCtrl	0.91187	0.08394		Cadh	siCtrl 10nM	siCtrl	2.69219	0.33252
Cadh	siZeb1 10nM	siZeb1	57.1079	4.29462		Cadh	siZeb1	siZeb1	43.1108	5.78448
Cadh	siCtrl 1nM	siCtrl	1.24212	0.06026		Cadh	siCtrl 1nM	siCtrl	1.92459	0.15937
Cadh	siKAT5-05 1nM	siKAT5-05	4.46849	0.20379		Cadh	siKAT5-05 1nM	siKAT5-05	5.57449	1.33898
Cadh	siCtrl 20nM	siCtrl	0.89015	0.01139		Cadh	siCtrl 20nM	siCtrl	1.2877	0.14
Cadh	siKAT5-01 20nM	siKAT5-01	2.51088	0.2909		Cadh	siKAT5-01 20nM	siKAT5-01	5.5063	0.77729
Cadh	NTC	NTC	1	0.02962		Cadh	NTC	NTC	1	0.15344
Cadh	siCtrl 1nM	siCtrl	1.24212	0.06026		Cadh	siCtrl 1nM	siCtrl	1.92459	0.15937
Cadh	siCtrl 20nM	siCtrl	0.89015	0.01139		Cadh	siCtrl 20nM	siCtrl	1.2877	0.14
Cadh	siKAT5-05 1nM	si-05	4.46849	0.20379		Cadh	siKAT5-05 1nM	si-05	5.57449	1.33898
Cadh	siKAT5-01 20nM	si-01	2.51088	0.2909		Cadh	siKAT5-01 20nM	si-01	5.5063	0.77729
KAT5	NTC	NTC	1	0.0564		KAT5	NTC	NTC	1	0.0031
KAT5	siCtrl 1nM	siCtrl	2.05798	0.00751		KAT5	siCtrl 1nM	siCtrl	1.34312	0.11224
KAT5	siCtrl 20nM	siCtrl	1.86139	0.24718		KAT5	siCtrl 20nM	siCtrl	1.18875	0.00273
KAT5	siKAT5-05 1nM	si05	0.11454	0.00458		KAT5	siKAT5-05 1nM	si-05	0.14615	0.00739
KAT5	siKAT5-01 20nM	si01	0.15032	0.01111		KAT5	siKAT5-01 20nM	si-01	0.15489	0.01357
				Gamme siRNA KAT5
	Gamme KAT5-01							Gamme 1BIS
							Target	Sample	Relative Quantity	Relative Quantity SD
							KAT5	NT	1	0.20861
KAT5	NT	1	0.24176				KAT5	Irr 10nM	1.01708	0.12141
KAT5	Irr 0,1nM	0.95866	0.03552				KAT5	Irr 1nM	1.31971	0.08711
KAT5	Irr 10nM	1.14388	0.03901				KAT5	Irr 0,1nM	0.82868	0.00415
KAT5	Irr 20nM	1.07459	0.12207				KAT5	KAT5-05 10nM	0.04441	0.00466
KAT5	Irr 50nM	0.29154	0.51201				KAT5	KAT5-05 1nM	0.23673	0.02204
KAT5	KAT5-01 10nM	0.1528	0.0125				KAT5	KAT5-05 0,1nM	0.22215	0.00674
KAT5	KAT5-01 20nM	0.17429	0.00413
KAT5	KAT5-01 50nM	0.00668	0.03041				DOT1L	NT	1	0.0037
							DOT1L	DOT-02 1nM	0.1198	0.05009
Cadh	NT	1	0.0311				DOT1L	DOT-02 0,1nM	0.24255	0.00838
Cadh	Irr 10nM	0.16932	0.40982				DOT1L	Irr 1nM	0.99304	0.19048
Cadh	Irr 20nM	0.06685	0.27673				DOT1L	Irr 0,1nM	0.67488	0.09265
Cadh	Zeb 10nM	30.5956	8.9129
Cadh	KAT5-01 10nM	0.06193	0.38795				Cadh	NT	1	0.08755
Cadh	KAT5-01 20nM	3.54303	0.96301				Cadh	Irr 0,1nM	0.61722	0.17763
Cadh	KAT5-01 50nM	6.00003	0.76334				Cadh	KAT5-05 0,1nM	1.23473	0.02271
Cadh	DOT-03 10nM	0.30386	0.21712				Cadh	DOT-02 0,1nM	2.508	0.16041
							Cadh	Irr 1nM	1.69652	0.05528
Zeb1	NT	1	0.05292				Cadh	KAT5-05 1nM	5.86649	0.17144
Zeb1	Irr 0,1nM	0.3719	0.39769				Cadh	DOT-02 1nM	2.69189	0.31346
Zeb1	Irr 1nM	0.85285	0.5426				Cadh	Irr 10nM	1.15959	0.20613
Zeb1	Irr 10nM	0.5314	0.24575				Cadh	KAT5-05 10nM	2.67764	0.06595
Zeb1	Irr 20nM	0.44463	0.40623				Cadh	DOT-03 10nM	0.21654	0.03258
Zeb1	Irr 50nM	0.29085	0.14744				Cadh	Zeb1 10nM	44.0565	4.41025
Zeb1	KAT5-01 10nM	0.5444	0.03922				Cadh	Irr 20nM	1.02214	0.05086
Zeb1	KAT5-01 20nM	0.59242	0.18974				Cadh	DOT-03 20nM	0.10172	0.04112
Zeb1	KAT5-01 50nM	0.889	0.05973				Cadh	Irr 50nM	0.75466	0.09156
Zeb1	DOT-03 10nM	0.8232	0.06918
Zeb1	Zeb 10nM	0.23733	0.0126				Zeb1	NT	1	0.02151
							Zeb1	Irr 0,1nM	0.90939	0.11753
							Zeb1	DOT-02 0,1nM	0.82746	0.03571
KAT5	NT	NTC	1	0.24176			Zeb1	KAT5-05 0,1nM	0.7474	0.03589
KAT5	KAT5-01 10nM	10nM	0.1528	0.0125			Zeb1	Irr 1nM	1.17198	0.03355
KAT5	KAT5-01 20nM	20nM	0.17429	0.00413			Zeb1	DOT-02 1nM	0.58493	0.05531
KAT5	KAT5-01 50nM	50nM	0.00668	0.03041			Zeb1	KAT5-05 1nM	1.03315	0.17627
							Zeb1	Irr 10nM	0.69894	0.07067
Cadh	NT	NTC	1	0.0311			Zeb1	KAT5-05 10nM	0.2629	0.01549
Cadh	KAT5-01 10nM	10nM	0.06193	0.38795			Zeb1	DOT-03 10nM	0.54167	0.01709
Cadh	KAT5-01 20nM	20nM	3.54303	0.96301			Zeb1	Irr 20nM	0.60986	0.05861
Cadh	KAT5-01 50nM	50nM	6.00003	0.76334			Zeb1	DOT-03 20nM	0.42042	0.02728
Zeb1	NT	NTC	1	0.05292
Zeb1	KAT5-01 10nM	10nM	0.5444	0.03922			DOT1L	NT	NTC	1	0.0037
Zeb1	KAT5-01 20nM	20nM	0.59242	0.18974			DOT1L	DOT-02 0,1nM	0,1nM	0.24255	0.00838
Zeb1	KAT5-01 50nM	50nM	0.889	0.05973			DOT1L	DOT-02 1nM	1nM	0.1198	0.05009
KAT5	NT	NTC	1	0.20861			Cadh	NT	NTC	1	0.08755
KAT5	KAT5-05 0,1nM	0,1nM	0.22215	0.00674			Cadh	DOT-02 0,1nM	0,1nM	2.508	0.16041
KAT5	KAT5-05 1nM	1nM	0.23673	0.02204			Cadh	DOT-02 1nM	1nM	2.69189	0.31346
KAT5	KAT5-05 10nM	10nM	0.04441	0.00466
							Zeb1	NT	NTC	1	0.02151
Cadh	NT	NTC	1	0.08755			Zeb1	DOT-02 0,1nM	0,1nM	0.82746	0.03571
Cadh	KAT5-05 0,1nM	0,1nM	1.23473	0.02271			Zeb1	DOT-02 1nM	1nM	0.58493	0.05531
Cadh	KAT5-05 1nM	1nM	5.86649	0.17144
Cadh	KAT5-05 10nM	10nM	2.67764	0.06595			Cadh	NT	NTC	1	0.08755
							Cadh	DOT-03 10nM	10nM	0.21654	0.03258
Zeb1	NT	NTC	1	0.02151			Cadh	DOT-03 20nM	20nM	0.10172	0.04112
Zeb1	KAT5-05 0,1nM	0,1nM	0.7474	0.03589
Zeb1	KAT5-05 1nM	1nM	1.03315	0.17627			Zeb1	NT	NTC	1	0.02151
Zeb1	KAT5-05 10nM	10nM	0.2629	0.01549			Zeb1	DOT-03 10nM	10nM	0.54167	0.01709
							Zeb1	DOT-03 20nM	20nM	0.42042	0.02728
									DOT-02
					KAT5-01
					KAT5-05
					Figure article screening
Target	Sample	Relative Quantity	Relative Quantity SD			Target	Sample	Relative Quantity	Relative Quantity SD
Cadh	NT	1	0.02962			Cadh	NT	1	0.15344
Cadh	Irr 1nM	1.24212	0.06026			Cadh	Irr 1nM	1.92459	0.15937
Cadh	KAT5-05 1nM	4.46849	0.20379			Cadh	KAT5-05 1nM	5.57449	1.33898
Cadh	Irr 10nM	0.91187	0.08394			Cadh	Irr10nM	2.69219	0.33252
Cadh	Irr 20nM	0.89015	0.01139			Cadh	Irr20nM	1.2877	0.14
Cadh	KAT5-01 20nM	2.51088	0.2909			Cadh	KAT5-01 20nM	5.5063	0.77729
Target	Sample	Relative Quantity	Relative Quantity SD			Target	Sample	Relative Quantity	Relative Quantity SD
KAT5	NT	1	0.0564			KAT5	NT	1	0.0031
KAT5	Irr 1nM	2.05798	0.00751			KAT5	Irr 1nM	1.34312	0.11224
KAT5	KAT5-05 1nM	0.11454	0.00458			KAT5	KAT5-05 1nM	0.14615	0.00739
KAT5	Irr 20nM	1.86139	0.24718			KAT5	Irr20nM	1.18875	0.00273
KAT5	KAT5-01 20nM	0.15032	0.01111			KAT5	KAT5-01 20nM	0.15489	0.01357
Target	Sample	Relative Quantity	Relative Quantity SD			Target	Sample	Relative Quantity	Relative Quantity SD
TSPAN13	NT	1	0.13974			TSPAN13	NT	1	0.02201
TSPAN13	Irr 1nM	0.71761	0.12192			TSPAN13	Irr 1nM	1.15056	0.06459
TSPAN13	KAT5-05 1nM	2.15732	0.25323			TSPAN13	KAT5-05 1nM	2.8191	0.61113
TSPAN13	Irr 10nM	0.60415	0.08219			TSPAN13	Irr10nM	1.16994	0.04318
TSPAN13	Zeb1 10nM	2.84119	0.50105			TSPAN13	Zeb1	3.17233	0.1207
TSPAN13	Irr 20nM	0.67297	0.09062			TSPAN13	Irr20nM	1.17147	0.19139
TSPAN13	KAT5-01 20nM	1.57474	0.33904			TSPAN13	KAT5-01 20nM	2.45123	0.47589
			Valeurs Norm						Valeurs Norm
Cadh	Irr 1nM	1.24212	1.00171			Cadh	Irr 1nM	1.92459	1
Cadh	KAT5-05 1nM	4.46849	3.60362			Cadh	KAT5-05 1nM	5.57449	2.89646
Cadh	Irr 20nM	0.89015	1.00017			Cadh	Irr20nM	1.2877	1
Cadh	KAT5-01 20nM	2.51088	2.82121			Cadh	KAT5-01 20nM	5.5063	4.27607
KAT5	Irr 1nM	2.05798	0.999019			KAT5	Irr 1nM	1.34312	1.00233
KAT5	KAT5-05 1nM	0.11454	0.0556019			KAT5	KAT5-05 1nM	0.14615	0.109067
KAT5	Irr 20nM	1.86139	1.00075			KAT5	Irr20nM	1.18875	0.99895
KAT5	KAT5-01 20nM	0.15032	0.0808172			KAT5	KAT5-01 20nM	0.15489	0.13016
TSPAN13	Irr 1nM	0.71761	0.996681			TSPAN13	Irr 1nM	1.15056	1.00049
TSPAN13	KAT5-05 1nM	2.15732	2.99628			TSPAN13	KAT5-05 1nM	2.8191	2.45139
TSPAN13	Irr 20nM	0.67297	1.00443			TSPAN13	Irr20nM	1.17147	1.00126
TSPAN13	KAT5-01 20nM	1.57474	2.35036			TSPAN13	KAT5-01 20nM	2.45123	2.09507
		QPCR1	QPCR2	Moyenne	EC
siScr	siScr	1	1	1	0
KAT5-05	si-05	0.0556019	0.109067	0.0823346	0.0378056
KAT5-05	si-05	3.60362	2.89646	3.25004	0.500041
KAT5-05	si-05	2.99628	2.45139	2.72383	0.385293
KAT5-01	si-01	0.0808172	0.13016	0.105488	0.0348904
KAT5-01	si-01	2.82121	4.27607	3.54864	1.02874
KAT5-01	si-01	2.35036	2.09507	2.22271	0.180517

## Sheet: FIG 6 A & B
	Data Set	Target	Sample	Ctrl	Relative Quantity	Relative Quantity SD	Corrected Relative Quantity SD	Relative Quantity SEM	Corrected Relative Quantity SEM	Unscaled Expression	Unscaled Expression SD	Corrected Unscaled Expression SD	Unscaled Expression SEM	Corrected Unscaled Expression SEM	Expression	Expression SD	Corrected Expression SD	Expression SEM	Corrected Expression SEM	Wells	Mean Cq	Cq SD	Cq SEM
	1-SYBR
	1-SYBR	CD24	NT MDA	*	1	0.121809	0.121809	0.0861318	0.0861318	1	0.154641	0.154641	0.109347	0.109347	1	0.154641	0.154641	0.109347	0.109347	2	24.9733	0.175733	0.124262
	1-SYBR	CD24	T 0.1% j7		1.18722	0.10123	0.10123	0.0715804	0.0715804	1.85238	0.550589	0.550589	0.389325	0.389325	1.85238	0.550589	0.550589	0.389325	0.389325	2	24.7257	0.123013	0.0869833
	1-SYBR	CD24	T1 0.1% j14		1.30804	0.0233497	0.0233497	0.0165107	0.0165107	2.11407	0.130031	0.130031	0.0919457	0.0919457	2.11407	0.130031	0.130031	0.0919457	0.0919457	2	24.5859	0.0257535	0.0182105
		CD24	T1 0.1% j21		1.21956	0.0163068	0.0163068	0.0115307	0.0115307	1.64938	0.121749	0.121749	0.0860898	0.0860898	1.64938	0.121749	0.121749	0.0860898	0.0860898	2	24.687	0.0192904	0.0136404												J7
		CD24	T1 0.1% j 28		2.03773	0.334905	0.334905	0.236813	0.236813	3.7007	0.994022	0.994022	0.70288	0.70288	3.7007	0.994022	0.994022	0.70288	0.70288	2	23.9464	0.237109	0.167662												J14
		CD24	1 0.1µM j7		1.8722	0.0520858	0.0520858	0.0368302	0.0368302	3.3715	0.231296	0.231296	0.163551	0.163551	3.3715	0.231296	0.231296	0.163551	0.163551	2	24.0686	0.0401366	0.0283809												J21
		CD24	1 0.1µM j14		2.61391	0.183756	0.183756	0.129935	0.129935	4.08142	0.454162	0.454162	0.321141	0.321141	4.08142	0.454162	0.454162	0.321141	0.321141	2	23.5871	0.10142	0.071715												J28
	1-SYBR	CD24	1 0.1µM j21		3.43869	0.170946	0.170946	0.120877	0.120877	4.48839	0.598459	0.598459	0.423175	0.423175	4.48839	0.598459	0.598459	0.423175	0.423175	2	23.1915	0.0717202	0.0507138
	1-SYBR	CD24	1 0.1µM j28		4.66616	0.304864	0.304864	0.215571	0.215571	9.36573	0.646588	0.646588	0.457207	0.457207	9.36573	0.646588	0.646588	0.457207	0.457207	2	22.7511	0.0942585	0.0666508
	1-SYBR	CD24	1 1µM j7		2.23492	0.395639	0.395639	0.279759	0.279759	3.04039	0.6728	0.6728	0.475741	0.475741	3.04039	0.6728	0.6728	0.475741	0.475741	2	23.8131	0.255395	0.180591
	1-SYBR	CD24	1 1µM j14		3.41024	0.119588	0.119588	0.0845615	0.0845615	4.83398	0.444487	0.444487	0.3143	0.3143	4.83398	0.444487	0.444487	0.3143	0.3143	2	23.2034	0.0505915	0.0357736
		CD24	1 1µM j21		3.45458	0.184007	0.184007	0.130112	0.130112	5.42555	0.888071	0.888071	0.627961	0.627961	5.42555	0.888071	0.888071	0.627961	0.627961	2	23.1848	0.0768445	0.0543373
		CD24	1 1µM j28		4.73521	1.0462	1.0462	0.739773	0.739773	8.5361	2.31937	2.31937	1.64004	1.64004	8.5361	2.31937	2.31937	1.64004	1.64004	2	22.7299	0.318749	0.22539
		CD24	1 10µM j7		1.6282	0.069989	0.069989	0.0494897	0.0494897	2.61208	0.274546	0.274546	0.194133	0.194133	2.61208	0.274546	0.274546	0.194133	0.194133	2	24.27	0.0620148	0.0438511
		CD24	1 10µM j14		2.81524	0.0304028	0.0304028	0.021498	0.021498	3.9413	0.0497598	0.0497598	0.0351855	0.0351855	3.9413	0.0497598	0.0497598	0.0351855	0.0351855	2	23.4801	0.0155802	0.0110169
		CD24	1 10µM j21		3.64539	0.374354	0.374354	0.264708	0.264708	5.96043	0.942929	0.942929	0.666752	0.666752	5.96043	0.942929	0.942929	0.666752	0.666752	2	23.1072	0.148154	0.104761
	1-SYBR	CD24	1 10µM j28		3.61938	0.0639002	0.0639002	0.0451842	0.0451842	6.20674	1.54841	1.54841	1.09489	1.09489	6.20674	1.54841	1.54841	1.09489	1.09489	2	23.1176	0.0254707	0.0180105
	1-SYBR
	1-SYBR	CD24	NT MDA	*	1	0.121809	0.121809	0.0861318	0.0861318	1	0.154641	0.154641	0.109347	0.109347	1	0.154641	0.154641	0.109347	0.109347	2	24.9733	0.175733	0.124262
	1-SYBR	CD24	T 2 0.1% j7		1.46008	0.0326393	0.0326393	0.0230795	0.0230795	2.64156	0.467957	0.467957	0.330895	0.330895	2.64156	0.467957	0.467957	0.330895	0.330895	2	24.4273	0.0322507	0.0228047
	1-SYBR	CD24	T2 0.1% j14		1.60694	0.0777598	0.0777598	0.0549845	0.0549845	2.50403	0.275153	0.275153	0.194563	0.194563	2.50403	0.275153	0.275153	0.194563	0.194563	2	24.289	0.0698119	0.0493644
	1-SYBR	CD24	T2 0.1% j21		0.995882	0.173119	0.173119	0.122414	0.122414	1.9769	0.607693	0.607693	0.429704	0.429704	1.9769	0.607693	0.607693	0.429704	0.429704	2	24.9793	0.250791	0.177336
	1-SYBR	CD24	T2 0.1% j28		3.04497	0.318418	0.318418	0.225155	0.225155	4.86775	1.01081	1.01081	0.714754	0.714754	4.86775	1.01081	1.01081	0.714754	0.714754	2	23.3669	0.150865	0.106678
	1-SYBR	CD24	2 0.1µM j7		2.4972	0.0584645	0.0584645	0.0413406	0.0413406	3.69191	0.363859	0.363859	0.257287	0.257287	3.69191	0.363859	0.363859	0.257287	0.257287	2	23.653	0.0337764	0.0238835
	1-SYBR	CD24	2 0.1µM j14		2.89409	0.708741	0.708741	0.501156	0.501156	4.53895	1.69707	1.69707	1.20001	1.20001	4.53895	1.69707	1.69707	1.20001	1.20001	2	23.4402	0.353305	0.249825
	1-SYBR	CD24	2 0.1µM j21		3.10051	0.191168	0.191168	0.135176	0.135176	6.23725	1.48922	1.48922	1.05303	1.05303	6.23725	1.48922	1.48922	1.05303	1.05303	2	23.3408	0.0889522	0.0628987
	1-SYBR	CD24	2 0.1µM j28		3.64358	0.0364919	0.0364919	0.0258036	0.0258036	5.90888	0.797851	0.797851	0.564166	0.564166	5.90888	0.797851	0.797851	0.564166	0.564166	2	23.108	0.0144491	0.0102171
	1-SYBR	CD24	2 1µM j7		2.00633	0.0728958	0.0728958	0.0515451	0.0515451	2.77498	0.780947	0.780947	0.552213	0.552213	2.77498	0.780947	0.780947	0.552213	0.552213	2	23.9688	0.0524172	0.0370646
	1-SYBR	CD24	2 1µM j14		3.32347	0.630724	0.630724	0.44599	0.44599	5.23567	1.00918	1.00918	0.713597	0.713597	5.23567	1.00918	1.00918	0.713597	0.713597	2	23.2406	0.273793	0.193601
	1-SYBR	CD24	2 1µM j21		3.58794	0.171812	0.171812	0.121489	0.121489	5.97791	1.32631	1.32631	0.93784	0.93784	5.97791	1.32631	1.32631	0.93784	0.93784	2	23.1302	0.0690847	0.0488502
	1-SYBR	CD24	2 1µM j28		3.80189	0.0656467	0.0656467	0.0464192	0.0464192	6.38176	1.17532	1.17532	0.831074	0.831074	6.38176	1.17532	1.17532	0.831074	0.831074	2	23.0466	0.0249108	0.0176146
	1-SYBR	CD24	2 10µM j7		1.63908	0.307979	0.307979	0.217774	0.217774	2.73798	0.835565	0.835565	0.590834	0.590834	2.73798	0.835565	0.835565	0.590834	0.590834	2	24.2604	0.271078	0.191681
	1-SYBR	CD24	2 10µM j14		3.71483	0.501331	0.501331	0.354494	0.354494	5.61209	0.800709	0.800709	0.566186	0.566186	5.61209	0.800709	0.800709	0.566186	0.566186	2	23.08	0.194697	0.137672
	1-SYBR	CD24	2 10µM j21		3.29184	0.339371	0.339371	0.239971	0.239971	4.80627	0.657737	0.657737	0.46509	0.46509	4.80627	0.657737	0.657737	0.46509	0.46509	2	23.2544	0.148734	0.105171
	1-SYBR	CD24	2 10µM j28		2.61026	0.713483	0.713483	0.504509	0.504509	4.88929	1.64034	1.64034	1.1599	1.1599	4.88929	1.64034	1.64034	1.1599	1.1599	2	23.5891	0.394343	0.278843
	1-SYBR
	1-SYBR
	1-SYBR
	1-SYBR	CDH1	NT MDA	*	1	0.550066	0.550066	0.388956	0.388956	1	0.558256	0.558256	0.394746	0.394746	1	0.558256	0.558256	0.394746	0.394746	2	27.3381	0.793578	0.561144
		CDH1	T 0.1% j7		3.76416	0.605627	0.605627	0.428243	0.428243	5.87308	1.92081	1.92081	1.35822	1.35822	5.87308	1.92081	1.92081	1.35822	1.35822	2	25.4258	0.232119	0.164133
		CDH1	T1 0.1% j14		4.35725	0.147674	0.147674	0.104421	0.104421	7.04226	0.478311	0.478311	0.338217	0.338217	7.04226	0.478311	0.478311	0.338217	0.338217	2	25.2147	0.0488952	0.0345741
		CDH1	T1 0.1% j21		3.78169	0.321464	0.321464	0.22731	0.22731	5.11452	0.571726	0.571726	0.404271	0.404271	5.11452	0.571726	0.571726	0.404271	0.404271	2	25.4191	0.122637	0.0867175
		CDH1	T1 0.1% j 28		3.07341	0.175424	0.175424	0.124043	0.124043	5.5816	1.22788	1.22788	0.86824	0.86824	5.5816	1.22788	1.22788	0.86824	0.86824	2	25.7183	0.0823458	0.0582272
	1-SYBR	CDH1	1 0.1µM j7		9.57829	0.152092	0.152092	0.107546	0.107546	17.2488	1.11579	1.11579	0.788984	0.788984	17.2488	1.11579	1.11579	0.788984	0.788984	2	24.0783	0.0229084	0.0161987
	1-SYBR	CDH1	1 0.1µM j14		13.2987	1.0104	1.0104	0.714464	0.714464	20.765	2.38687	2.38687	1.68777	1.68777	20.765	2.38687	2.38687	1.68777	1.68777	2	23.6049	0.109612	0.0775076
	1-SYBR	CDH1	1 0.1µM j21		9.31665	1.66399	1.66399	1.17662	1.17662	12.1607	2.64215	2.64215	1.86828	1.86828	12.1607	2.64215	2.64215	1.86828	1.86828	2	24.1183	0.257671	0.182201
	1-SYBR	CDH1	1 0.1µM j28		7.67219	0.348065	0.348065	0.246119	0.246119	15.3993	0.778496	0.778496	0.55048	0.55048	15.3993	0.778496	0.778496	0.55048	0.55048	2	24.3985	0.0654508	0.0462807
	1-SYBR	CDH1	1 1µM j7		11.2759	0.481842	0.481842	0.340714	0.340714	15.3398	2.13966	2.13966	1.51297	1.51297	15.3398	2.13966	2.13966	1.51297	1.51297	2	23.8429	0.0616494	0.0435927
	1-SYBR	CDH1	1 1µM j14		20.5755	1.17848	1.17848	0.833309	0.833309	29.1656	2.98939	2.98939	2.11382	2.11382	29.1656	2.98939	2.98939	2.11382	2.11382	2	22.9752	0.0826315	0.0584293
	1-SYBR	CDH1	1 1µM j21		12.7485	1.71431	1.71431	1.2122	1.2122	20.022	4.10513	4.10513	2.90276	2.90276	20.022	4.10513	4.10513	2.90276	2.90276	2	23.6658	0.194001	0.137179
	1-SYBR	CDH1	1 1µM j28		11.7615	2.14302	2.14302	1.51534	1.51534	21.2023	5.11554	5.11554	3.61723	3.61723	21.2023	5.11554	5.11554	3.61723	3.61723	2	23.7821	0.262868	0.185876
	1-SYBR	CDH1	1 10µM j7		11.8567	1.38244	1.38244	0.977533	0.977533	19.0213	2.87179	2.87179	2.03066	2.03066	19.0213	2.87179	2.87179	2.03066	2.03066	2	23.7705	0.168212	0.118944
	1-SYBR	CDH1	1 10µM j14		17.6315	1.53559	1.53559	1.08583	1.08583	24.6839	2.15587	2.15587	1.52443	1.52443	24.6839	2.15587	2.15587	1.52443	1.52443	2	23.198	0.12565	0.0888479
	1-SYBR	CDH1	1 10µM j21		12.9742	1.10261	1.10261	0.779663	0.779663	21.2135	3.12519	3.12519	2.20984	2.20984	21.2135	3.12519	3.12519	2.20984	2.20984	2	23.6405	0.122608	0.0866967
	1-SYBR	CDH1	1 10µM j28		12.2439	0.0514086	0.0514086	0.0363514	0.0363514	20.9966	5.22567	5.22567	3.6951	3.6951	20.9966	5.22567	5.22567	3.6951	3.6951	2	23.7241	0.00605745	0.00428327
	1-SYBR
	1-SYBR
	1-SYBR	CDH1	NT MDA	*	1	0.550066	0.550066	0.388956	0.388956	1	0.558256	0.558256	0.394746	0.394746	1	0.558256	0.558256	0.394746	0.394746	2	27.3381	0.793578	0.561144
	1-SYBR	CDH1	T 2 0.1% j7		3.6918	0.333957	0.333957	0.236144	0.236144	6.67917	1.32014	1.32014	0.933482	0.933482	6.67917	1.32014	1.32014	0.933482	0.933482	2	25.4538	0.130505	0.092281
	1-SYBR	CDH1	T2 0.1% j14		2.25586	1.32965	1.32965	0.940205	0.940205	3.5152	2.10076	2.10076	1.48546	1.48546	3.5152	2.10076	2.10076	1.48546	1.48546	2	26.1644	0.850354	0.601291
	1-SYBR	CDH1	T2 0.1% j21		2.23495	0.154507	0.154507	0.109253	0.109253	4.43654	1.16583	1.16583	0.824368	0.824368	4.43654	1.16583	1.16583	0.824368	0.824368	2	26.1779	0.0997369	0.0705246
	1-SYBR	CDH1	T2 0.1% j28		3.2979	0.488813	0.488813	0.345643	0.345643	5.27209	1.22687	1.22687	0.867531	0.867531	5.27209	1.22687	1.22687	0.867531	0.867531	2	25.6166	0.213835	0.151205
	1-SYBR	CDH1	2 0.1µM j7		10.1548	1.3849	1.3849	0.979274	0.979274	15.0131	2.50158	2.50158	1.76888	1.76888	15.0131	2.50158	2.50158	1.76888	1.76888	2	23.994	0.196753	0.139125
	1-SYBR	CDH1	2 0.1µM j14		9.93546	1.5273	1.5273	1.07996	1.07996	15.5823	5.01187	5.01187	3.54393	3.54393	15.5823	5.01187	5.01187	3.54393	3.54393	2	24.0255	0.221774	0.156818
	1-SYBR	CDH1	2 0.1µM j21		7.53495	1.3249	1.3249	0.936848	0.936848	15.1579	4.39641	4.39641	3.10873	3.10873	15.1579	4.39641	4.39641	3.10873	3.10873	2	24.4245	0.253675	0.179375
	1-SYBR	CDH1	2 0.1µM j28		5.47415	0.635214	0.635214	0.449164	0.449164	8.87756	1.57803	1.57803	1.11583	1.11583	8.87756	1.57803	1.57803	1.11583	1.11583	2	24.8855	0.167409	0.118376
	1-SYBR	CDH1	2 1µM j7		10.6797	0.0961442	0.0961442	0.0679842	0.0679842	14.7712	4.12434	4.12434	2.91635	2.91635	14.7712	4.12434	4.12434	2.91635	2.91635	2	23.9213	0.0129879	0.00918382
	1-SYBR	CDH1	2 1µM j14		14.7701	1.62012	1.62012	1.1456	1.1456	23.2682	2.67012	2.67012	1.88806	1.88806	23.2682	2.67012	2.67012	1.88806	1.88806	2	23.4535	0.158248	0.111898
	1-SYBR	CDH1	2 1µM j21		8.02928	0.272676	0.272676	0.192811	0.192811	13.3777	2.93351	2.93351	2.07431	2.07431	13.3777	2.93351	2.93351	2.07431	2.07431	2	24.3328	0.0489943	0.0346442
	1-SYBR	CDH1	2 1µM j28		9.47484	0.305286	0.305286	0.21587	0.21587	15.9043	2.96084	2.96084	2.09363	2.09363	15.9043	2.96084	2.96084	2.09363	2.09363	2	24.094	0.0464846	0.0328696
	1-SYBR	CDH1	2 10µM j7		11.5537	1.52183	1.52183	1.0761	1.0761	19.2997	5.29165	5.29165	3.74176	3.74176	19.2997	5.29165	5.29165	3.74176	3.74176	2	23.8078	0.190029	0.134371
	1-SYBR	CDH1	2 10µM j14		18.0723	1.01498	1.01498	0.717698	0.717698	27.3023	1.98726	1.98726	1.40521	1.40521	27.3023	1.98726	1.98726	1.40521	1.40521	2	23.1624	0.0810246	0.0572931
	1-SYBR	CDH1	2 10µM j21		11.7623	1.37819	1.37819	0.97453	0.97453	17.1737	2.5373	2.5373	1.79414	1.79414	17.1737	2.5373	2.5373	1.79414	1.79414	2	23.782	0.169041	0.11953
	1-SYBR	CDH1	2 10µM j28		10.0146	1.33027	1.33027	0.940641	0.940641	18.7584	4.41877	4.41877	3.12454	3.12454	18.7584	4.41877	4.41877	3.12454	3.12454	2	24.0141	0.191636	0.135507
	1-SYBR
	1-SYBR
	1-SYBR
		IPO8	NT MDA	*	1	0.0149989	0.0149989	0.0106058	0.0106058	1	0.0964432	0.0964432	0.0681956	0.0681956	1	0.0964432	0.0964432	0.0681956	0.0681956	2	21.5383	0.0216388	0.015301
		IPO8	T 0.1% j7		0.705268	0.0999904	0.0999904	0.0707039	0.0707039	1.1004	0.350021	0.350021	0.247502	0.247502	1.1004	0.350021	0.350021	0.247502	0.247502	2	22.0421	0.20454	0.144632
		IPO8	T1 0.1% j14		0.852868	0.167087	0.167087	0.118148	0.118148	1.37842	0.281973	0.281973	0.199385	0.199385	1.37842	0.281973	0.281973	0.199385	0.199385	2	21.7679	0.282641	0.199857
		IPO8	T1 0.1% j21		0.766827	0.126405	0.126405	0.0893816	0.0893816	1.03709	0.186799	0.186799	0.132087	0.132087	1.03709	0.186799	0.186799	0.132087	0.132087	2	21.9213	0.237815	0.168161
	1-SYBR	IPO8	T1 0.1% j 28		0.744518	0.177954	0.177954	0.125833	0.125833	1.35211	0.432393	0.432393	0.305748	0.305748	1.35211	0.432393	0.432393	0.305748	0.305748	2	21.9639	0.344832	0.243833
	1-SYBR	IPO8	1 0.1µM j7		0.732288	0.167901	0.167901	0.118724	0.118724	1.31872	0.313464	0.313464	0.221653	0.221653	1.31872	0.313464	0.313464	0.221653	0.221653	2	21.9878	0.330785	0.2339
	1-SYBR	IPO8	1 0.1µM j14		0.916464	0.0684769	0.0684769	0.0484204	0.0484204	1.43099	0.163303	0.163303	0.115472	0.115472	1.43099	0.163303	0.163303	0.115472	0.115472	2	21.6641	0.107796	0.0762233
	1-SYBR	IPO8	1 0.1µM j21		1.19288	0.00463681	0.00463681	0.00327872	0.00327872	1.55702	0.192731	0.192731	0.136281	0.136281	1.55702	0.192731	0.192731	0.136281	0.136281	2	21.2838	0.00560786	0.00396536
	1-SYBR	IPO8	1 0.1µM j28		0.847939	0.172776	0.172776	0.122171	0.122171	1.70195	0.348861	0.348861	0.246682	0.246682	1.70195	0.348861	0.348861	0.246682	0.246682	2	21.7763	0.293964	0.207864
	1-SYBR	IPO8	1 1µM j7		0.749844	0.0607997	0.0607997	0.0429919	0.0429919	1.02009	0.158703	0.158703	0.11222	0.11222	1.02009	0.158703	0.158703	0.11222	0.11222	2	21.9536	0.116978	0.0827161
	1-SYBR	IPO8	1 1µM j14		0.877719	0.107153	0.107153	0.0757685	0.0757685	1.24416	0.185079	0.185079	0.13087	0.13087	1.24416	0.185079	0.185079	0.13087	0.13087	2	21.7265	0.176126	0.12454
	1-SYBR	IPO8	1 1µM j21		0.775022	0.123137	0.123137	0.0870708	0.0870708	1.2172	0.269984	0.269984	0.190907	0.190907	1.2172	0.269984	0.269984	0.190907	0.190907	2	21.906	0.229218	0.162081
	1-SYBR	IPO8	1 1µM j28		0.795856	0.165645	0.165645	0.117129	0.117129	1.43468	0.375035	0.375035	0.26519	0.26519	1.43468	0.375035	0.375035	0.26519	0.26519	2	21.8677	0.300275	0.212327
	1-SYBR	IPO8	1 10µM j7		0.652401	0.0348858	0.0348858	0.024668	0.024668	1.04663	0.114933	0.114933	0.0812702	0.0812702	1.04663	0.114933	0.114933	0.0812702	0.0812702	2	22.1545	0.0771452	0.0545499
	1-SYBR	IPO8	1 10µM j14		0.682753	0.0165864	0.0165864	0.0117283	0.0117283	0.955846	0.0240474	0.0240474	0.0170041	0.0170041	0.955846	0.0240474	0.0240474	0.0170041	0.0170041	2	22.0889	0.0350479	0.0247826
	1-SYBR	IPO8	1 10µM j21		0.794412	0.102488	0.102488	0.0724698	0.0724698	1.29891	0.229157	0.229157	0.162038	0.162038	1.29891	0.229157	0.229157	0.162038	0.162038	2	21.8703	0.186123	0.131609
	1-SYBR	IPO8	1 10µM j28		0.863281	0.156895	0.156895	0.110942	0.110942	1.48041	0.456183	0.456183	0.32257	0.32257	1.48041	0.456183	0.456183	0.32257	0.32257	2	21.7504	0.262199	0.185403
	1-SYBR
	1-SYBR	IPO8	NT MDA	*	1	0.0149989	0.0149989	0.0106058	0.0106058	1	0.0964432	0.0964432	0.0681956	0.0681956	1	0.0964432	0.0964432	0.0681956	0.0681956	2	21.5383	0.0216388	0.015301
	1-SYBR	IPO8	T 2 0.1% j7		0.746346	0.128416	0.128416	0.090804	0.090804	1.35028	0.332091	0.332091	0.234824	0.234824	1.35028	0.332091	0.332091	0.234824	0.234824	2	21.9604	0.24823	0.175525
	1-SYBR	IPO8	T2 0.1% j14		0.671629	0.0280259	0.0280259	0.0198173	0.0198173	1.04657	0.112106	0.112106	0.0792709	0.0792709	1.04657	0.112106	0.112106	0.0792709	0.0792709	2	22.1126	0.0602011	0.0425686
	1-SYBR	IPO8	T2 0.1% j21		0.443591	0.0791597	0.0791597	0.0559743	0.0559743	0.880564	0.273002	0.273002	0.193041	0.193041	0.880564	0.273002	0.273002	0.193041	0.193041	2	22.711	0.257452	0.182046
	1-SYBR	IPO8	T2 0.1% j28		0.723571	0.184277	0.184277	0.130303	0.130303	1.15672	0.360342	0.360342	0.2548	0.2548	1.15672	0.360342	0.360342	0.2548	0.2548	2	22.0051	0.367421	0.259806
	1-SYBR	IPO8	2 0.1µM j7		0.767658	0.0851259	0.0851259	0.0601931	0.0601931	1.13492	0.166264	0.166264	0.117567	0.117567	1.13492	0.166264	0.166264	0.117567	0.117567	2	21.9198	0.159981	0.113124
	1-SYBR	IPO8	2 0.1µM j14		0.689846	0.0896974	0.0896974	0.0634257	0.0634257	1.08192	0.336489	0.336489	0.237934	0.237934	1.08192	0.336489	0.336489	0.237934	0.237934	2	22.0739	0.187587	0.132644
	1-SYBR	IPO8	2 0.1µM j21		0.661994	0.143384	0.143384	0.101388	0.101388	1.33172	0.421377	0.421377	0.297958	0.297958	1.33172	0.421377	0.421377	0.297958	0.297958	2	22.1334	0.312479	0.220956
	1-SYBR	IPO8	2 0.1µM j28		0.880801	0.0952644	0.0952644	0.0673621	0.0673621	1.42842	0.246705	0.246705	0.174447	0.174447	1.42842	0.246705	0.246705	0.174447	0.174447	2	21.7214	0.156037	0.110335
	1-SYBR	IPO8	2 1µM j7		0.701086	0.0767155	0.0767155	0.054246	0.054246	0.969679	0.290667	0.290667	0.205532	0.205532	0.969679	0.290667	0.290667	0.205532	0.205532	2	22.0506	0.157865	0.111628
	1-SYBR	IPO8	2 1µM j14		0.724551	0.0293963	0.0293963	0.0207864	0.0207864	1.14143	0.0602134	0.0602134	0.0425773	0.0425773	1.14143	0.0602134	0.0602134	0.0425773	0.0425773	2	22.0031	0.0585328	0.0413889
	1-SYBR	IPO8	2 1µM j21		0.720681	0.137658	0.137658	0.097339	0.097339	1.20074	0.346797	0.346797	0.245223	0.245223	1.20074	0.346797	0.346797	0.245223	0.245223	2	22.0109	0.275571	0.194858
	1-SYBR	IPO8	2 1µM j28		0.895628	0.14535	0.14535	0.102778	0.102778	1.50338	0.36812	0.36812	0.2603	0.2603	1.50338	0.36812	0.36812	0.2603	0.2603	2	21.6973	0.234132	0.165557
	1-SYBR	IPO8	2 10µM j7		0.685525	0.089005	0.089005	0.062936	0.062936	1.14512	0.312944	0.312944	0.221285	0.221285	1.14512	0.312944	0.312944	0.221285	0.221285	2	22.083	0.187312	0.13245
	1-SYBR	IPO8	2 10µM j14		0.975641	0.0868673	0.0868673	0.0614245	0.0614245	1.47393	0.147917	0.147917	0.104593	0.104593	1.47393	0.147917	0.147917	0.104593	0.104593	2	21.5739	0.128452	0.0908293
	1-SYBR	IPO8	2 10µM j21		0.81253	0.15745	0.15745	0.111334	0.111334	1.18634	0.25347	0.25347	0.17923	0.17923	1.18634	0.25347	0.25347	0.17923	0.17923	2	21.8378	0.279563	0.197681
	1-SYBR	IPO8	2 10µM j28		0.785909	0.267492	0.267492	0.189145	0.189145	1.47209	0.577107	0.577107	0.408076	0.408076	1.47209	0.577107	0.577107	0.408076	0.408076	2	21.8859	0.491036	0.347215
	1-SYBR
	1-SYBR
	1-SYBR
	1-SYBR	CD24	T 0.1% j7		1.18722	0.10123	0.10123	0.0715804	0.0715804	1.85238	0.550589	0.550589	0.389325	0.389325	1.85238	0.550589	0.550589	0.389325	0.389325	2	24.7257	0.123013	0.0869833			J7
	1-SYBR	CD24	T1 0.1% j14		1.30804	0.0233497	0.0233497	0.0165107	0.0165107	2.11407	0.130031	0.130031	0.0919457	0.0919457	2.11407	0.130031	0.130031	0.0919457	0.0919457	2	24.5859	0.0257535	0.0182105			J14
	1-SYBR	CD24	T1 0.1% j21		1.21956	0.0163068	0.0163068	0.0115307	0.0115307	1.64938	0.121749	0.121749	0.0860898	0.0860898	1.64938	0.121749	0.121749	0.0860898	0.0860898	2	24.687	0.0192904	0.0136404			J21
	1-SYBR	CD24	T1 0.1% j 28		2.03773	0.334905	0.334905	0.236813	0.236813	3.7007	0.994022	0.994022	0.70288	0.70288	3.7007	0.994022	0.994022	0.70288	0.70288	2	23.9464	0.237109	0.167662			J28
	1-SYBR	CD24	1 0.1µM j7		1.8722	0.0520858	0.0520858	0.0368302	0.0368302	3.3715	0.231296	0.231296	0.163551	0.163551	3.3715	0.231296	0.231296	0.163551	0.163551	2	24.0686	0.0401366	0.0283809
	1-SYBR	CD24	1 0.1µM j14		2.61391	0.183756	0.183756	0.129935	0.129935	4.08142	0.454162	0.454162	0.321141	0.321141	4.08142	0.454162	0.454162	0.321141	0.321141	2	23.5871	0.10142	0.071715
	1-SYBR	CD24	1 0.1µM j21		3.43869	0.170946	0.170946	0.120877	0.120877	4.48839	0.598459	0.598459	0.423175	0.423175	4.48839	0.598459	0.598459	0.423175	0.423175	2	23.1915	0.0717202	0.0507138
	1-SYBR	CD24	1 0.1µM j28		4.66616	0.304864	0.304864	0.215571	0.215571	9.36573	0.646588	0.646588	0.457207	0.457207	9.36573	0.646588	0.646588	0.457207	0.457207	2	22.7511	0.0942585	0.0666508
	1-SYBR	CD24	1 1µM j7		2.23492	0.395639	0.395639	0.279759	0.279759	3.04039	0.6728	0.6728	0.475741	0.475741	3.04039	0.6728	0.6728	0.475741	0.475741	2	23.8131	0.255395	0.180591
	1-SYBR	CD24	1 1µM j14		3.41024	0.119588	0.119588	0.0845615	0.0845615	4.83398	0.444487	0.444487	0.3143	0.3143	4.83398	0.444487	0.444487	0.3143	0.3143	2	23.2034	0.0505915	0.0357736
	1-SYBR	CD24	1 1µM j21		3.45458	0.184007	0.184007	0.130112	0.130112	5.42555	0.888071	0.888071	0.627961	0.627961	5.42555	0.888071	0.888071	0.627961	0.627961	2	23.1848	0.0768445	0.0543373
	1-SYBR	CD24	1 1µM j28		4.73521	1.0462	1.0462	0.739773	0.739773	8.5361	2.31937	2.31937	1.64004	1.64004	8.5361	2.31937	2.31937	1.64004	1.64004	2	22.7299	0.318749	0.22539
	1-SYBR	CD24	1 10µM j7		1.6282	0.069989	0.069989	0.0494897	0.0494897	2.61208	0.274546	0.274546	0.194133	0.194133	2.61208	0.274546	0.274546	0.194133	0.194133	2	24.27	0.0620148	0.0438511
	1-SYBR	CD24	1 10µM j14		2.81524	0.0304028	0.0304028	0.021498	0.021498	3.9413	0.0497598	0.0497598	0.0351855	0.0351855	3.9413	0.0497598	0.0497598	0.0351855	0.0351855	2	23.4801	0.0155802	0.0110169
	1-SYBR	CD24	1 10µM j21		3.64539	0.374354	0.374354	0.264708	0.264708	5.96043	0.942929	0.942929	0.666752	0.666752	5.96043	0.942929	0.942929	0.666752	0.666752	2	23.1072	0.148154	0.104761
	1-SYBR	CD24	1 10µM j28		3.61938	0.0639002	0.0639002	0.0451842	0.0451842	6.20674	1.54841	1.54841	1.09489	1.09489	6.20674	1.54841	1.54841	1.09489	1.09489	2	23.1176	0.0254707	0.0180105
	1-SYBR
	1-SYBR
	1-SYBR
	1-SYBR
	1-SYBR
	1-SYBR
	1-SYBR
	1-SYBR
	1-SYBR
	1-SYBR
	1-SYBR
	1-SYBR
	1-SYBR
	1-SYBR
	1-SYBR
	1-SYBR
	1-SYBR
	1-SYBR
	1-SYBR
	1-SYBR
	1-SYBR
	1-SYBR
	1-SYBR	CD24	T 0.1% j7		1.18722	0.10123	0.10123	0.0715804	0.0715804	1.85238	0.550589	0.550589	0.389325	0.389325	1.85238	0.550589	0.550589	0.389325	0.389325	2	24.7257	0.123013	0.0869833
	1-SYBR	CD24	T1 0.1% j14		1.30804	0.0233497	0.0233497	0.0165107	0.0165107	2.11407	0.130031	0.130031	0.0919457	0.0919457	2.11407	0.130031	0.130031	0.0919457	0.0919457	2	24.5859	0.0257535	0.0182105
	1-SYBR	CD24	T1 0.1% j21		1.21956	0.0163068	0.0163068	0.0115307	0.0115307	1.64938	0.121749	0.121749	0.0860898	0.0860898	1.64938	0.121749	0.121749	0.0860898	0.0860898	2	24.687	0.0192904	0.0136404
	1-SYBR	CD24	T1 0.1% j 28		2.03773	0.334905	0.334905	0.236813	0.236813	3.7007	0.994022	0.994022	0.70288	0.70288	3.7007	0.994022	0.994022	0.70288	0.70288	2	23.9464	0.237109	0.167662
	1-SYBR
	1-SYBR	CDH1	T 0.1% j7		3.76416	0.605627	0.605627	0.428243	0.428243	5.87308	1.92081	1.92081	1.35822	1.35822	5.87308	1.92081	1.92081	1.35822	1.35822	2	25.4258	0.232119	0.164133
	1-SYBR	CDH1	T1 0.1% j14		4.35725	0.147674	0.147674	0.104421	0.104421	7.04226	0.478311	0.478311	0.338217	0.338217	7.04226	0.478311	0.478311	0.338217	0.338217	2	25.2147	0.0488952	0.0345741
	1-SYBR	CDH1	T1 0.1% j21		3.78169	0.321464	0.321464	0.22731	0.22731	5.11452	0.571726	0.571726	0.404271	0.404271	5.11452	0.571726	0.571726	0.404271	0.404271	2	25.4191	0.122637	0.0867175
	1-SYBR	CDH1	T1 0.1% j 28		3.07341	0.175424	0.175424	0.124043	0.124043	5.5816	1.22788	1.22788	0.86824	0.86824	5.5816	1.22788	1.22788	0.86824	0.86824	2	25.7183	0.0823458	0.0582272
	1-SYBR
	1-SYBR	CD24	1 1µM j7		2.23492	0.395639	0.395639	0.279759	0.279759	3.04039	0.6728	0.6728	0.475741	0.475741	3.04039	0.6728	0.6728	0.475741	0.475741	2	23.8131	0.255395	0.180591
	1-SYBR	CD24	1 1µM j14		3.41024	0.119588	0.119588	0.0845615	0.0845615	4.83398	0.444487	0.444487	0.3143	0.3143	4.83398	0.444487	0.444487	0.3143	0.3143	2	23.2034	0.0505915	0.0357736
	1-SYBR	CD24	1 1µM j21		3.45458	0.184007	0.184007	0.130112	0.130112	5.42555	0.888071	0.888071	0.627961	0.627961	5.42555	0.888071	0.888071	0.627961	0.627961	2	23.1848	0.0768445	0.0543373
	1-SYBR	CD24	1 1µM j28		4.73521	1.0462	1.0462	0.739773	0.739773	8.5361	2.31937	2.31937	1.64004	1.64004	8.5361	2.31937	2.31937	1.64004	1.64004	2	22.7299	0.318749	0.22539
	1-SYBR
	1-SYBR	CDH1	1 1µM j7		11.2759	0.481842	0.481842	0.340714	0.340714	15.3398	2.13966	2.13966	1.51297	1.51297	15.3398	2.13966	2.13966	1.51297	1.51297	2	23.8429	0.0616494	0.0435927
	1-SYBR	CDH1	1 1µM j14		20.5755	1.17848	1.17848	0.833309	0.833309	29.1656	2.98939	2.98939	2.11382	2.11382	29.1656	2.98939	2.98939	2.11382	2.11382	2	22.9752	0.0826315	0.0584293
	1-SYBR	CDH1	1 1µM j21		12.7485	1.71431	1.71431	1.2122	1.2122	20.022	4.10513	4.10513	2.90276	2.90276	20.022	4.10513	4.10513	2.90276	2.90276	2	23.6658	0.194001	0.137179
	1-SYBR	CDH1	1 1µM j28		11.7615	2.14302	2.14302	1.51534	1.51534	21.2023	5.11554	5.11554	3.61723	3.61723	21.2023	5.11554	5.11554	3.61723	3.61723	2	23.7821	0.262868	0.185876
	1-SYBR
	1-SYBR
	1-SYBR
	1-SYBR
	1-SYBR
	1-SYBR
	1-SYBR
	1-SYBR
	1-SYBR
